# Supplementary material for: Interactions between halotolerant nitrogen-fixing bacteria and arbuscular mycorrhizal fungi under saline stress
Source: Front Microbiol. 2024 Mar 13;15:1288865. doi: 10.3389/fmicb.2024.1288865 (PMC11022851; doi:10.3389/fmicb.2024.1288865)
Supplement: SUPPLEMENTARY TABLE S1 — Two-way ANOVA for assessing the effect of nitrogen fertilizer and HNFB on diversity indices of AMF communities. [file Table_1.xlsx]

## Sheet: Sheet1
Factor	Sobs		Shannon		Simpson		Ace		Chao		Coverage
	F	p	F	p	F	p	F	p	F	p	F	p
BIO	5.165	0.042*	2.797	0.12	0.006	0.94	3.732	0.077	5.66	0.035*	0.015	0.904
N	1.68	0.227	2.316	0.141	3.182	0.078	2.947	0.091	2.731	0.105	0.337	0.721
BIO*N	1.903	0.191	2.3	0.143	3.781	0.053	4.427	0.036*	4.683	0.031*	0.692	0.519
Note : F and P values are the results of interaction analysis between nitrogen application and bacterial treatment ( Two-way ANOVA ).
