# Supplementary material for: Interactions between halotolerant nitrogen-fixing bacteria and arbuscular mycorrhizal fungi under saline stress
Source: Front Microbiol. 2024 Mar 13;15:1288865. doi: 10.3389/fmicb.2024.1288865 (PMC11022851; doi:10.3389/fmicb.2024.1288865)
Supplement: SUPPLEMENTARY TABLE S2 — Statistical analysis results of KEGG functional abundance in AMF communities. [file Data_Sheet_1.csv]

Enzyme	Description	BIO N0_1	BIO N0_2	BIO N0_3	BIO N1_1	BIO N1_2	BIO N1_3	BIO N2_1	BIO N2_2	BIO N2_3	CK N0_1	CK N0_2	CK N0_3	CK N1_1	CK N1_2	CK N1_3	CK N2_1	CK N2_2	CK N2_3
3.6.1.3	Adenosinetriphosphatase	732817	747490	748681	622173	698300	664725	591293	578178.5	583502.5	746937	742212	745170	748684.5	727086.5	730342	737663	747015	771462.5
2.7.7.6	DNA-directed RNA polymerase	453915	450512	477482	405983	445437	414582	364284	365890	355212	457813	453523	457390	460767	433302	440023	448758	460532	466471
2.7.7.7	DNA-directed DNA polymerase	385813	395711	399130	386016	390734	383739	376182	376025.5	369657.5	400150	398480	399659	395869.5	381261.5	386425	391413	396084	399056.5
5.2.1.8	Peptidylprolyl isomerase	369204	372204	384178	365212	370450	386166	390663	374164.5	371081.5	406525	408153	407862	389622.5	356582.5	380334	382413	384958	361665.5
3.1.3.16	Protein-serine/threonine phosphatase	320796	329060	327824	313476	321933	320868	314818	310012	308337	335663	335169	335378	329154	317176	323171	326101	328114	326985
3.6.3.14	H(+)-transporting two-sector ATPase	323274	326036	325811	272864	305605	288302	255304	252596	256365	318950	316596	318126	328530	323908	322687	324405	329211	349965
3.4.25.1	Proteasome endopeptidase complex	311361	311797	323867	299892	312508	300256	282303	283578	276633	316419	314465	316206	316405	300657	305763	310897	316441	318754
5.3.1.4	L-arabinose isomerase	325136	316940	320778	263343	309079	283470	231447	232649	232624	298636	297217	298833	311777	307855	308016	313130	318424	325173
3.2.1.3	Glucan 1,4-alpha-glucosidase	305723	317367	351904	271777	311180	283149	234401	235505	212523	322323	318552	322294	300676	256733	270811	292103	293365	261979
3.2.1.18	Exo-alpha-sialidase	264567	278994	286847	210383	246940	211101	159464	170209	163474	245582	240475	244559	265821	258631	253304	261622	268375	296198
1.14.14.1	Unspecific monooxygenase	243496	198893	310844	298203	299941	250768	182224	223197	153441	222559	216171	225044	208100	130097	152019	186445	207133	130894
3.1.1.47	1-alkyl-2-acetylglycerophosphocholine esterase	194037	196869	207498	174657	193568	183308	167534	160647	155392	213501	211920	213125	198284	179550	185530	191623	194974	183874
2.7.1.37	2.7.11.30 and 2.7.12.1	198581	187933	210036	158337	187367	157119	122383	127442	120235	186291	182166	185402	193381	181488	178956	184524	191675	205946
2.3.1.48	Histone acetyltransferase	161349	179681	179660	156458	169110	154742	143377	143707.5	134438.5	170791	169117	170361	158755.5	145762.5	148404	157411	157861	146900.5
3.1.3.48	Protein-tyrosine-phosphatase	156180	152509	160738	153673	157084	151837	143501	145832	141269	155357	153926	155040	155671	146281	147916	150953	153437	155966
2.5.1.18	Glutathione transferase	139521	136663	154526	170652	159821	155183	159584	165032.5	149882.5	148176	147543	148755	136989.5	119632.5	126774	133532	138221	117560.5
3.2.1.58	Glucan 1,3-beta-glucosidase	127047	130327	130876	137580	133464	136291	133044	137686.5	134204.5	124524	125088	125009	128540.5	126005.5	129195	130531	131282	128185.5
1.1.1.100	3-oxoacyl-[acyl-carrier-protein] reductase	115032	111774	127031	162239	140099	136693	145461	157676	140442	112006	111651	112828	108750	97064	102263	108898	113179	96268
1.6.5.5	NADPH:quinone reductase	103546	97834	112109	134914	121486	116555	122853	131101	118848	101064	100240	101291	98158	87588	90963	95632	98321	89555
1.1.1.1	Alcohol dehydrogenase	99182	95601	106406	137379	118385	115935	124901	135643	123089	92582	92138	93000	93076	85536	88533	92840	95131	87397
3.1.1.3	Triacylglycerol lipase	95988	98746	100071	99727	99484	98287	96404	97024.5	93970.5	99719	99553	99801	98078.5	93326.5	95549	96949	98802	95812.5
2.4.1.16	Chitin synthase	91888	89207	98765	101210	97396	98445	102838	100636	96173	103784	103645	104015	97462	86367	92426	94158	96166	89222
6.5.1.1	DNA ligase (ATP)	99434	98587	101182	84026	93081	88868	81904	79034	79897	103368	102174	102778	101834	96455	96697	97214	98380	104341
1.10.2.2	Quinol--cytochrome-c reductase	97839	102281	98788	81902	93360	86492	73408	73688.5	74004.5	95783	94835	95310	96095.5	96087.5	93643	95520	96590	100505.5
3.2.1.21	Beta-glucosidase	91149	90475	101264	104883	102874	97299	89940	96239.5	85881.5	88965	88885	89739	87612.5	78729.5	83182	88117	91676	77598.5
1.9.3.1	Cytochrome-c oxidase	95354	98937	95047	77346	89560	86315	75002	72462	74513	96503	96189	96261	95755	94667	94555	95141	95770	97399
3.1.26.5	Ribonuclease P	79392	82198	80293	83310	81709	81078	83221	83411.5	82497.5	82585	82283	82303	80439.5	79579.5	79189	79845	80367	81575.5
3.2.1.14	Chitinase	82295	76815	91761	91056	89996	85711	80878	83865.5	75079.5	85030	84328	85348	81072.5	68021.5	73254	77421	80042	70001.5
3.1.13.4	Poly(A)-specific ribonuclease	77767	81098	77687	71426	75219	74406	71460	70752	72560	78171	78110	78057	80726	81762	81706	81246	81593	86677
1.15.1.1	Superoxide dismutase	71585	74178	71772	70656	71600	72511	71824	71303.5	71869.5	72917	73069	72923	73669.5	73235.5	74177	74141	74264	75628.5
3.1.3.2	Acid phosphatase	70038	70717	75159	82323	78436	75186	77208	79924.5	74782.5	71349	71151	71516	69317.5	65079.5	67051	69441	70886	66230.5
1.14.13.1	Salicylate 1-monooxygenase	67234	52335	81178	116493	94298	84443	89604	105795	84169	58512	57119	59162	55761	39217	43687	51580	57090	39278
2.7.1.137	Phosphatidylinositol 3-kinase	70627	75105	70788	59411	67034	63118	57220	55911.5	57725.5	71320	70852	70964	71680.5	73028.5	71368	71804	72234	77045.5
1.2.1.3	Aldehyde dehydrogenase (NAD(+))	67515	64491	75376	80768	76858	72285	71334	75171.5	67004.5	69261	68469	69357	65284.5	55618.5	58455	62001	64509	56821.5
3.1.1.5	Lysophospholipase	64176	64269	66260	74942	69543	69811	71918	75049.5	71873.5	62730	62705	62860	63824.5	61694.5	62995	64010	64711	63647.5
5.3.4.1	Protein disulfide-isomerase	63853	65229	66548	68609	66875	66713	68126	68209	66227	67425	67226	67372	65360	61860	63267	64351	64971	63607
4.2.1.17	Enoyl-CoA hydratase	61804	61553	66478	77705	69748	71180	76003	78624.5	73358.5	64763	64673	64970	61550.5	55633.5	58410	60249	61550	55102.5
3.6.3.1	Phospholipid-translocating ATPase	64636	68665	65635	64837	65662	64338	65424	64499.5	64277.5	68416	68068	68086	65475.5	64670.5	64102	64906	65038	66067.5
2.1.1.43	Histone-lysine N-methyltransferase	58802	55276	61717	77799	66564	70096	77765	80363	76295	61792	61904	62030	61636	56994	59961	60562	61718	59345
6.2.1.12	4-coumarate--CoA ligase	58520	49068	65757	80714	67717	73036	79211	81953	74143	62588	62988	63508	62692	49092	58232	59064	61868	52208
1.14.13.8	Flavin-containing monooxygenase	63224	60394	69770	79988	72975	70289	69157	75559.5	67561.5	60166	59702	60453	60275.5	53570.5	55956	59170	61186	55047.5
3.6.3.8	Calcium-transporting ATPase	60289	62746	61448	62279	62067	61732	65027	62956.5	62538.5	65865	65774	65731	62310.5	60151.5	61203	62098	62126	61430.5
1.1.99.1	Choline dehydrogenase	68413	70253	89444	89595	86524	75729	65968	77828	58044	57973	56594	58607	54667	33637	40716	51148	52086	30752
4.6.1.1	Adenylate cyclase	62435	64566	63224	52122	57838	54100	52074	49031.5	50540.5	67165	66364	66689	65611.5	64199.5	63385	63529	64447	70228.5
1.6.2.2	Cytochrome-b5 reductase	56679	58715	56461	58343	57500	58611	59634	59558.5	59881.5	57453	57604	57460	58180.5	58223.5	58880	58747	58804	60116.5
3.5.1.4	Amidase	52742	52288	54658	71470	63001	60208	64138	69735	64803	49943	49934	50130	50913	52019	51320	52859	54929	52544
3.1.1.1	Carboxylesterase	66705	56460	75431	62134	70490	60901	40805	45444	34057	61688	60645	62292	57104	41507	46520	52704	57460	39828
3.2.1.20	Alpha-glucosidase	53392	52423	56059	63388	58782	57859	60436	62509.5	58753.5	54013	53743	54045	52477.5	48628.5	50030	51553	52441	49892.5
1.3.5.1	Succinate dehydrogenase (quinone)	54693	56206	56584	53947	55209	53167	50939	51703	51026	54867	54545	54787	56188	55220	55322	55814	56707	59115
2.4.1.109	Dolichyl-phosphate-mannose--protein mannosyltransferase	53303	58815	53335	52004	54092	51083	49744	50270.5	50296.5	53645	53179	53217	51982.5	53987.5	51393	52423	52421	54685.5
6.2.1.3	Long-chain-fatty-acid--CoA ligase	52070	50154	56485	62164	57782	54001	55786	58742	53612	52602	51817	52500	50998	45750	46612	48479	50412	48967
3.4.11.18	Methionyl aminopeptidase	49075	49526	51271	53298	51715	51279	52072	52649	50768	50788	50630	50781	49515	46857	47933	48897	49446	48172
1.14.13.7	Phenol 2-monooxygenase	54936	34961	65373	77169	69656	62288	52228	62031.5	45428.5	51820	50594	52531	46635.5	29082.5	34047	40452	47477	27391.5
1.6.99.3	NADH dehydrogenase	50052	49526	51496	50604	51197	50082	49257	49456.5	47957.5	50792	50629	50781	49742.5	47017.5	48146	48982	49455	48356.5
5.4.99.7	Lanosterol synthase	50016	51456	51904	47458	50279	48659	46767	45901.5	44942.5	52086	51875	52027	50135.5	47076.5	48303	49345	49586	48251.5
5.99.1.2	DNA topoisomerase	48428	49286	50276	49938	49884	49331	47872	48481.5	46978.5	49614	49500	49653	49103.5	46712.5	47832	48464	49372	48111.5
4.2.99.18	DNA-(apurinic or apyrimidinic site) lyase	48180	49286	50429	49837	49972	49210	47752	48408	46892	49614	49499	49653	49079	46691	47825	48460	49369	48104
1.1.1.184	Carbonyl reductase (NADPH)	54413	51637	53141	45775	52183	48718	39957	40068	38780	49808	49762	50028	50565	48498	49656	51268	52263	49510
3.4.19.12	Ubiquitinyl hydrolase 1	30005	27730	35253	90230	53065	61471	92387	102280	92173	31111	31226	31340	31427	27292	29862	30311	30930	28591
2.7.6.1	Ribose-phosphate diphosphokinase	45659	49585	44896	45617	45991	45493	46145	46089	46857	46205	46103	45975	45900	47735	46473	46575	46388	48803
2.4.2.30	NAD(+) ADP-ribosyltransferase	25986	21637	31531	93677	50930	62117	97507	107910	96734	28069	28388	28490	28538	22827	27052	27181	27951	24389
6.1.1.20	Phenylalanine--tRNA ligase	45018	46389	45987	46389	46095	46314	46356	46387.5	45901.5	46389	46386	46389	46147.5	44989.5	45768	46113	46389	46384.5
2.4.1.198	Phosphatidylinositol N-acetylglucosaminyltransferase	46505	46686	46623	40499	44424	44207	41134	39532.5	40090.5	48353	48213	48254	47478.5	45265.5	46146	46340	46523	46865.5
3.1.1.29	Aminoacyl-tRNA hydrolase	44787	46389	45442	43214	44520	44550	43040	42562.5	42532.5	46389	46386	46389	46141.5	44968.5	45761	45815	46386	46378.5
3.1.27.9	Transferred entry: 4.6.1.16	42711	43252	41829	42962	42337	43856	44350	44283	44830	42660	42720	42620	43596	43379	43778	43434	43338	45120
4.1.1.65	Phosphatidylserine decarboxylase	41046	40056	42514	43601	42131	44061	44381	44494	43652	42176	42430	42411	43246	40533	43008	42964	43339	42342
1.6.99.1	NADPH dehydrogenase	44697	42034	49136	48312	48634	45774	39240	42844	37773	41478	41150	41726	42360	36800	38623	41228	42728	37904
2.6.1.1	Aspartate transaminase	40671	40296	41208	43151	42295	43588	45018	44227	43030	42850	42983	42979	40274	37317	39047	39600	40130	36205
1.1.1.65	Pyridoxine 4-dehydrogenase	39901	39311	44973	47905	46343	43482	41407	44548.5	40068.5	38742	38551	38957	38473.5	34931.5	36354	39354	39812	35590.5
2.3.1.16	Acetyl-CoA C-acyltransferase	39113	37100	41249	46257	43261	45309	48132	47718.5	44269.5	42536	42696	42833	37377.5	31235.5	34379	35780	36845	27759.5
2.7.7.13	Mannose-1-phosphate guanylyltransferase	36892	40529	35976	39081	37516	39153	43041	41961.5	43423.5	39256	39565	39228	39411.5	41334.5	41438	40748	40413	42487.5
1.2.1.31	L-aminoadipate-semialdehyde dehydrogenase	43972	39617	45610	43189	47133	41909	37218	38439	35209	40601	40268	40718	39766	35499	36816	38741	39923	36203
3.2.1.113	Mannosyl-oligosaccharide 1,2-alpha-mannosidase	37837	37017	41183	47598	42872	42342	44808	47098.5	43363.5	38673	38406	38696	37479.5	33670.5	35015	36286	37032	34562.5
6.1.1.12	Aspartate--tRNA ligase	37801	39916	39376	43526	41202	39565	40280	42477	40418	37193	36870	37040	36511	36220	35400	36525	36894	36855
1.17.4.1	Ribonucleoside-diphosphate reductase	37573	40156	39238	37237	38697	36489	34459	35120.5	34011.5	38367	38004	38168	36972.5	36261.5	35473	36613	36956	36857.5
2.3.1.31	Homoserine O-acetyltransferase	36668	35030	39152	41070	39591	38413	37027	38748	35949	37255	37035	37336	36601	33377	34510	35375	36826	34380
1.1.1.195	Cinnamyl-alcohol dehydrogenase	38145	37192	37195	35277	36322	35863	32297	33897	34287	33340	33172	33309	37494	38724	37969	38509	38076	42373
2.4.1.34	1,3-beta-glucan synthase	37850	42632	37253	33284	37389	33920	28817	30330	30726	34660	34330	34370	35457	38811	35876	36764	36754	39203
1.11.1.6	Catalase	35244	33343	35410	41549	38674	37862	38448	40841.5	38511.5	31805	31781	31934	33150.5	31848.5	32563	32965	33803	32790.5
1.1.1.2	Alcohol dehydrogenase (NADP(+))	32398	33757	35134	40514	37052	36405	38693	40380.5	38007.5	33468	33448	33557	32958.5	31550.5	32381	33316	33902	32217.5
3.4.16.5	Carboxypeptidase C	36454	36414	39046	35083	38781	35057	30225	31233.5	29167.5	35519	35439	35693	35662.5	33300.5	34379	35289	36826	33964.5
1.1.1.37	Malate dehydrogenase	35731	37019	34807	34063	35409	34181	32694	33063	33086	34636	34334	34399	34251	34621	33408	33892	33914	35501
2.3.1.7	Carnitine O-acetyltransferase	33754	34303	35882	34597	35217	34201	33954	33539	32337	36499	36298	36446	34520	31837	32750	33579	34045	32667
2.7.1.67	1-phosphatidylinositol 4-kinase	35173	33889	36021	34887	35598	35055	32910	33381.5	32173.5	34834	34630	34823	34538.5	31966.5	32792	33470	33925	33103.5
2.3.3.1	Citrate (Si)-synthase	33996	33823	35349	34867	35458	34434	32850	33290.5	31977.5	34151	34039	34190	33762.5	31772.5	32599	33373	33921	32664.5
1.10.3.2	Laccase	36076	33044	38851	38415	38245	37688	32831	34758	30475	34714	34606	35052	33028	27412	29823	31980	33486	25924
3.4.16.6	Carboxypeptidase D	32062	30627	36171	40707	38328	37352	38850	40229	36226	33836	33756	34044	30864	25651	27857	29484	30627	24144
3.4.17.21	Glutamate carboxypeptidase II	33867	36539	33837	33581	34581	33228	30763	32246.5	31978.5	31619	31503	31520	32822.5	34344.5	33107	33657	33772	35063.5
6.3.2.17	Tetrahydrofolate synthase	25313	25280	27536	53874	35970	37797	52253	58204	53387	23941	23623	23861	25467	25256	24822	25106	25784	28212
2.7.1.48	Uridine kinase	34080	37019	34074	30629	33568	31693	29013	29011	29351	33967	33756	33776	33492	34462	33281	33849	33908	35070
2.3.1.88	Peptide alpha-N-acetyltransferase	29174	28996	30149	39832	33550	35070	39425	41521.5	39805.5	29630	29679	29680	30257.5	29773.5	30233	30248	30786	30856.5
3.1.3.56	Inositol-polyphosphate 5-phosphatase	34761	34857	36176	30441	33192	29060	23820	25857	25226	31245	30654	31131	35134	35434	34280	34733	36028	40936
3.6.1.17	Bis(5'-nucleosyl)-tetraphosphatase (asymmetrical)	33256	33583	34967	31340	33589	32401	28446	29059.5	28065.5	32977	32908	33062	33321.5	31655.5	32489	33291	33841	32641.5
3.4.14.9	Tripeptidyl-peptidase I	34123	28822	42998	46264	43929	39113	33472	38881	29311	32787	32221	33177	29256	18742	22354	26588	29030	16691
2.7.4.3	Adenylate kinase	30375	31166	31024	34162	32098	32546	34965	34977.5	34298.5	32100	32052	32054	31133.5	30073.5	30606	30842	30997	30934.5
3.1.26.4	Ribonuclease H	30585	30926	31276	34176	32129	32715	34349	34987	34138	30929	30930	30926	31053	30122	30663	30827	30929	31094
1.1.1.21	Aldehyde reductase	31846	29938	35948	41401	37745	33706	32662	36827.5	31377.5	31654	31054	31628	29428.5	26134.5	25957	28142	30300	26157.5
3.4.24.64	Mitochondrial processing peptidase	30029	30926	30817	34000	31861	32437	34122	34656.5	33884.5	30926	30925	30926	30783.5	29993.5	30512	30742	30926	30924.5
6.1.1.1	Tyrosine--tRNA ligase	30012	30926	30817	34000	31855	32412	34111	34656	33884	30926	30924	30926	30765	29993	30512	30742	30926	30923
1.5.1.3	Dihydrofolate reductase	32755	30992	31902	31395	31731	32620	31563	31369.5	31291.5	32278	32096	32182	32360.5	30340.5	30834	30856	30939	31792.5
1.1.1.14	L-iditol 2-dehydrogenase	33803	33078	36920	39384	38903	33549	30108	33717	28746	30721	30162	30736	29262	26361	26149	28729	30397	26141
1.6.2.4	NADPH--hemoprotein reductase	29185	30860	30695	33992	32304	31898	34057	34627.5	33732.5	30243	30332	30293	29971.5	29826.5	30324	30969	30922	30493.5
3.4.23.1	Pepsin A	39141	22877	49439	42279	46138	36229	17063	23851.5	11851.5	37725	36420	38228	34177.5	19914.5	23351	28918	35271	20318.5
1.2.4.1	Pyruvate dehydrogenase (acetyl-transferring)	30640	31166	30874	31189	31163	31156	31889	31320.5	31102.5	32100	32054	32054	31176.5	30095.5	30613	30846	31000	30943.5
2.7.7.9	UTP--glucose-1-phosphate uridylyltransferase	30144	31166	31018	30987	31067	30914	31649	31173.5	30929.5	32100	32052	32054	31127.5	30052.5	30599	30838	30994	30928.5
2.3.1.24	Sphingosine N-acyltransferase	30260	30926	30667	31027	30914	30997	31024	30998.5	30687.5	30926	30925	30926	30789.5	30014.5	30519	30746	30929	30930.5
2.3.1.50	Serine C-palmitoyltransferase	30260	30926	30667	31027	30914	30997	31024	30998.5	30687.5	30926	30925	30926	30789.5	30014.5	30519	30746	30929	30930.5
6.1.1.17	Glutamate--tRNA ligase	30260	30926	30667	31027	30914	30997	31024	30998.5	30687.5	30926	30925	30926	30789.5	30014.5	30519	30746	30929	30930.5
1.1.1.41	Isocitrate dehydrogenase (NAD(+))	30243	30926	30667	31027	30908	30972	31013	30998	30687	30926	30924	30926	30771	30014	30519	30746	30929	30929
2.4.1.141	N-acetylglucosaminyldiphosphodolichol N-acetylglucosaminyltransferase	30243	30926	30667	31027	30908	30972	31013	30998	30687	30926	30924	30926	30771	30014	30519	30746	30929	30929
3.2.1.28	Alpha,alpha-trehalase	30226	30926	30667	31027	30902	30947	31002	30997.5	30686.5	30926	30923	30926	30752.5	30013.5	30519	30746	30929	30927.5
6.1.1.22	Asparagine--tRNA ligase	30031	30926	30901	30949	30731	30876	30912	30945	30606	30926	30924	30926	30765	29993	30512	30777	30926	30963
6.1.1.2	Tryptophan--tRNA ligase	30029	30926	30658	30926	30736	30901	30915	30925.5	30601.5	30926	30925	30926	30783.5	29993.5	30512	30742	30926	30924.5
1.5.1.20	Methylenetetrahydrofolate reductase (NAD(P)H)	30012	30926	30658	30926	30730	30876	30904	30925	30601	30926	30924	30926	30765	29993	30512	30742	30926	30923
2.3.1.12	Dihydrolipoyllysine-residue acetyltransferase	30012	30926	30658	30926	30730	30876	30904	30925	30601	30926	30924	30926	30765	29993	30512	30742	30926	30923
6.1.1.10	Methionine--tRNA ligase	30012	30926	30658	30926	30730	30876	30904	30925	30601	30926	30924	30926	30765	29993	30512	30742	30926	30923
6.1.1.11	Serine--tRNA ligase	30012	30926	30658	30926	30730	30876	30904	30925	30601	30926	30924	30926	30765	29993	30512	30742	30926	30923
2.7.1.23	NAD(+) kinase	29781	30926	30487	30825	30280	30780	30795	30852	30515	30926	30924	30926	30759	29972	30505	30738	30923	30917
4.2.1.1	Carbonate dehydratase	28778	27730	30942	37208	33207	34191	37354	38262	35258	30613	30640	30780	27985	23997	25889	26599	27644	22518
1.3.3.6	Acyl-CoA oxidase	29072	30132	29836	28898	30230	33101	33977	30985	30876	35007	35447	35113	29975	26417	28943	29519	28875	22711
6.3.1.2	Glutamate--ammonia ligase	29850	27730	31767	31900	31196	31914	31344	31370	29818	31110	31208	31340	31043	27290	29821	30288	30933	28518
4.1.3.1	Isocitrate lyase	30075	30686	30458	30954	30786	30909	30240	30737	30354	29752	29795	29798	30389	29926	30427	30620	30861	30911
1.14.11.13	Gibberellin 2-beta-dioxygenase	31368	29708	37662	39315	38321	33622	28887	32880	26636	29740	29346	30032	29156	23333	25157	28342	30319	23460
4.1.1.15	Glutamate decarboxylase	29277	30860	29826	30817	30299	30609	30950	30812	30373	30243	30351	30293	30317	29815	30317	30671	30919	30516
6.1.1.5	Isoleucine--tRNA ligase	29897	30686	30460	30865	30671	30863	30170	30677	30273	29752	29797	29798	30421	29934	30425	30646	30858	30919
4.4.1.17	Holocytochrome-c synthase	28740	30860	29817	30716	30013	30063	30643	30730	30278	30243	30333	30293	29978	29806	30310	30667	30916	30483
3.6.1.1	Inorganic diphosphatase	26222	27789	26262	36437	29795	32176	38144	39681	38958	26527	26681	26534	27422	28189	28354	27997	27872	29183
4.2.1.3	Aconitate hydratase	30243	30926	30508	27953	29783	29436	27806	27267	27404	30926	30924	30926	30771	30014	30519	30746	30929	30929
2.7.1.1	Hexokinase	27278	28029	26337	33828	29447	31062	36118	36490.5	36347.5	27701	27809	27662	27808.5	28332.5	28469	28109	27952	29212.5
2.7.1.33	Pantothenate kinase	30226	30926	30508	27953	29777	29411	27795	27266.5	27403.5	30926	30923	30926	30752.5	30013.5	30519	30746	30929	30927.5
5.4.2.8	Phosphomannomutase	30075	30926	30487	27877	29347	29334	27707	27278.5	27372.5	30927	30923	30926	30803.5	30027.5	30560	30769	30926	30973.5
2.7.8.8	CDP-diacylglycerol--serine O-phosphatidyltransferase	29995	30926	30499	27852	29599	29315	27686	27193.5	27317.5	30926	30923	30926	30746.5	29992.5	30512	30742	30926	30921.5
5.99.1.3	DNA topoisomerase (ATP-hydrolyzing)	29995	30926	30499	27852	29599	29315	27686	27193.5	27317.5	30926	30923	30926	30746.5	29992.5	30512	30742	30926	30921.5
2.1.2.10	Aminomethyltransferase	29995	30926	30499	27852	29599	29315	27686	27193.5	27317.5	30926	30923	30926	30746.5	29971.5	30512	30742	30926	30921.5
3.5.3.11	Agmatinase	28211	27697	30628	38756	32967	31401	32917	37341.5	34022.5	24818	24480	24869	27673.5	26859.5	26705	27261	28628	29920.5
2.1.1.79	Cyclopropane-fatty-acyl-phospholipid synthase	29855	29974	33435	31083	32813	31333	28522	28457	25646	32614	32650	32815	29296	24842	27051	28979	29624	22955
1.1.2.3	L-lactate dehydrogenase (cytochrome)	29301	27937	31295	36147	32903	30601	30913	34194	31413	25992	25610	25997	28097	27004	26820	27961	28708	29953
1.1.1.101	Acylglycerone-phosphate reductase	30110	27697	30918	36490	33556	30840	30615	34217	31429	24818	24483	24869	27777	27029	26761	27587	28652	29973
4.1.3.27	Anthranilate synthase	28574	30620	29622	27581	29083	28439	26669	26749.5	26665.5	29069	29203	29165	29578.5	29745.5	30223	30571	30848	30474.5
6.1.1.6	Lysine--tRNA ligase	26585	28029	26151	30451	27788	29238	32584	32540.5	32806.5	27701	27809	27662	27790.5	28269.5	28448	28097	27943	29194.5
3.1.11.1	Exodeoxyribonuclease I	30300	30686	30763	24893	28907	27844	23884	23541	23956	29755	29793	29798	30524	30100	30576	30731	30861	31075
3.1.4.4	Phospholipase D	28954	28177	30777	32932	30937	28754	28222	30544	28286	27166	26737	27125	28429	27021	26893	27755	28770	29945
3.1.3.46	Fructose-2,6-bisphosphate 2-phosphatase	29846	30686	30142	24717	28403	27716	23723	23213.5	23705.5	29752	29794	29798	30365.5	29932.5	30425	30646	30858	30914.5
4.1.1.1	Pyruvate decarboxylase	29835	27681	27140	28104	28143	29605	28844	29078.5	29910.5	26720	26733	26672	28683.5	28663.5	28754	28098	27839	30136.5
1.1.1.95	Phosphoglycerate dehydrogenase	26488	24593	27071	31465	28355	30284	32366	32809	31780	26711	26963	26948	27675	25527	27677	27551	27885	26787
1.6.5.3	NADH:ubiquinone reductase (H(+)-translocating)	27896	30794	29000	24560	27934	26320	24164	23218	23560	29560	29740	29660	29166	29681	30122	30600	30912	30052
5.3.1.6	Ribose-5-phosphate isomerase	25278	27723	25424	30205	27304	28431	31610	32182.5	32210.5	25845	26091	25901	26716.5	28037.5	28207	27953	27865	28802.5
6.3.5.5	Carbamoyl-phosphate synthase (glutamine-hydrolyzing)	26985	24899	27753	28258	27034	29240	29740	29230	28805	28568	28683	28709	28819	25690	27938	27706	27951	27210
6.1.1.15	Proline--tRNA ligase	26585	28029	25992	27377	26663	27702	29377	28809.5	29523.5	27701	27809	27662	27790.5	28269.5	28448	28097	27943	29194.5
1.14.13.22	Cyclohexanone monooxygenase	24193	21157	26576	43044	31996	36115	44112	47001	41658	24729	24982	25114	21570	16248	19131	20265	21246	12479
6.3.5.4	Asparagine synthase (glutamine-hydrolyzing)	26747	27789	25953	27442	26790	27754	28751	28718.5	29335.5	26528	26680	26534	27472.5	28265.5	28416	28032	27878	29245.5
2.6.1.42	Branched-chain-amino-acid transaminase	25666	24593	26160	33812	29198	31253	35295	36076	34027	26214	26395	26388	24624	22262	23757	24190	24599	20804
3.5.4.3	Guanine deaminase	26471	24593	27074	28391	27496	28723	29148	29077.5	28496.5	26711	26962	26948	27656.5	25547.5	27677	27551	27885	26785.5
3.1.3.5	5'-nucleotidase	26081	27317	29111	27393	28721	28244	27511	26443.5	24724.5	30563	30662	30679	26653.5	23135.5	25060	26422	26703	21218.5
3.1.4.17	3',5'-cyclic-nucleotide phosphodiesterase	25579	26480	27077	26311	25838	24071	26941	25723.5	25312.5	29811	29267	29501	27341.5	25534.5	25243	25578	26118	28233.5
2.4.1.131	GDP-Man:Man(3)GlcNAc(2)-PP-dolichol alpha-1,2-mannosyltransferase	28177	27697	30207	26460	28455	25207	20067	22437.5	20889.5	24818	24478	24869	27636.5	26900.5	26705	27555	28628	29917.5
1.1.1.91	Aryl-alcohol dehydrogenase (NADP(+))	29803	27051	34482	27102	31691	27217	18860	20610	16759	28363	27917	28519	27219	21979	23552	26589	27410	22409
6.2.1.4	Succinate--CoA ligase (GDP-forming)	26730	27789	25635	21294	24534	24657	22326	21256	22769	26528	26679	26534	27454	28265	28416	28032	27878	29244
3.4.17.4	Gly-Xaa carboxypeptidase	27559	28251	30943	28404	30569	26159	20141	22893.5	19713.5	26199	25799	26226	25619.5	24255.5	23702	25714	27250	24241.5
2.4.2.9	Uracil phosphoribosyltransferase	25302	24593	25672	27526	26687	28016	28712	28443	27315	26213	26393	26388	24523	22198	23697	24129	24596	20732
4.1.99.3	Deoxyribodipyrimidine photo-lyase	22360	21009	21635	31298	25538	32561	38850	37584.5	36300.5	25929	26626	26274	21333.5	17470.5	20600	20824	20416	11924.5
3.2.1.59	Glucan endo-1,3-alpha-glucosidase	23796	20570	25813	31195	27692	30021	31060	31829.5	28938.5	24683	25036	25078	23631.5	18758.5	22260	23118	23539	17517.5
2.1.1.41	Sterol 24-C-methyltransferase	24344	24974	25266	29200	26859	24881	25827	27986.5	26593.5	22083	21906	22100	24310.5	25045.5	24504	24946	25712	27740.5
3.1.3.36	Phosphoinositide 5-phosphatase	21825	20190	24392	28337	24116	27856	30806	30904.5	29549.5	23792	24253	24216	25149.5	21073.5	25058	24818	24957	22672.5
2.4.1.15	Alpha,alpha-trehalose-phosphate synthase (UDP-forming)	25989	25280	26132	26511	26373	24236	23706	24843.5	24097.5	23941	23622	23861	25466.5	25339.5	24843	25118	25793	28228.5
2.7.6.2	Thiamine diphosphokinase	25099	25280	26096	26107	25673	23902	23292	24552.5	23754.5	23941	23624	23861	25479.5	25256.5	24815	25102	25781	28207.5
2.3.1.9	Acetyl-CoA C-acetyltransferase	22286	21936	22408	24499	22522	25253	27952	26919.5	27404.5	24660	24977	24812	25057.5	23758.5	25672	24986	24958	25041.5
1.3.1.42	12-oxophytodienoate reductase	24908	24328	28602	29338	28869	25845	24095	25772.5	22081.5	25629	25348	25750	23973.5	20104.5	21354	22751	24479	20236.5
2.5.1.9	Riboflavin synthase	25296	25280	25946	23134	24714	22412	20172	20893.5	20556.5	23941	23622	23861	25448.5	25276.5	24822	25106	25784	28210.5
3.1.3.1	Alkaline phosphatase	18990	19039	18210	27123	20743	25377	32893	32352.5	32949.5	21436	21865	21548	22195.5	22092.5	23656	22368	21975	23369.5
3.2.1.101	Mannan endo-1,6-alpha-mannosidase	23044	21903	21049	29303	24751	24264	27469	29904	29192	18368	18253	18341	21823	23568	22631	22029	22683	26521
1.1.1.125	2-deoxy-D-gluconate 3-dehydrogenase	21745	20951	24003	32093	27134	26075	27743	30795.5	27113.5	20055	19972	20230	20142.5	18266.5	19089	20487	21369	18455.5
2.7.8.1	Ethanolaminephosphotransferase	21562	21936	21186	23836	22335	24713	27723	26430.5	26394.5	24162	24407	24252	21917.5	20492.5	21706	21572	21675	18998.5
4.4.1.5	Lactoylglutathione lyase	20167	21109	20218	26531	22856	25605	29598	29370.5	28799.5	22448	22763	22528	20692.5	19754.5	20960	21015	20611	18184.5
5.1.99.4	Alpha-methylacyl-CoA racemase	20738	18500	22079	24547	22356	25421	27156	26479	25109	23172	23559	23538	21747	17686	20914	21014	21608	16570
2.1.2.1	Glycine hydroxymethyltransferase	21672	22383	21430	22558	21606	20728	21765	22437	22677	20716	20509	20597	22505	23533	22751	22457	22798	26479
6.1.1.4	Leucine--tRNA ligase	21655	22383	21430	22558	21600	20703	21754	22436.5	22676.5	20716	20508	20597	22486.5	23532.5	22751	22457	22798	26477.5
3.1.4.12	Sphingomyelin phosphodiesterase	22336	19807	24404	25895	24667	23356	22559	23786	21204	22967	22701	23001	21650	18517	19403	20429	21437	18988
3.4.19.1	Acylaminoacyl-peptidase	23203	16128	26757	29195	27413	26088	23479	24988.5	19743.5	25632	25290	25883	21247.5	13899.5	16330	18356	21000	12033.5
6.4.1.4	Methylcrotonoyl-CoA carboxylase	18615	16083	19040	21884	18814	23084	27512	25425	25787	22793	23275	23090	22736	19392	22997	21979	22047	20909
2.7.1.68	1-phosphatidylinositol-4-phosphate 5-kinase	21722	22863	21658	19505	20439	19197	19950	19130.5	19965.5	23064	22766	22853	23242.5	23610.5	22918	22645	22931	26485.5
3.1.4.11	Phosphoinositide phospholipase C	22091	21257	24075	25736	24258	23154	21822	23455.5	20824.5	21913	21692	21991	21337.5	18464.5	19391	20077	21432	18924.5
2.2.1.2	Transaldolase	22124	19567	24056	25809	24582	23299	21793	23452.5	20820.5	21792	21573	21873	21230.5	18422.5	19268	20306	21369	18930.5
3.1.1.23	Acylglycerol lipase	18862	18840	21180	28381	23259	23440	28166	29355.5	26941.5	21037	20838	20983	19231.5	16876.5	17542	18235	18582	17260.5
3.2.1.73	Licheninase	23685	22209	21626	20037	21283	20276	18477	18943	19731	20225	19969	20102	22898	23722	22894	22452	22752	26933
6.1.1.9	Valine--tRNA ligase	20085	21349	20089	20343	20499	22500	23831	22084.5	22476.5	23622	23892	23656	21067.5	19793.5	21040	21107	20676	18185.5
1.3.3.4	Protoporphyrinogen oxidase	22715	24453	23579	21890	23567	20904	18393	19467.5	18496.5	21729	21408	21577	21071.5	21209.5	20096	21127	21431	21341.5
1.3.1.33	Protochlorophyllide reductase	18357	18120	20015	31222	24167	24635	29129	32130.5	29130.5	17513	17457	17599	18085.5	16608.5	17185	17305	18378	17144.5
6.1.1.3	Threonine--tRNA ligase	21672	22383	21271	19484	20481	19192	18558	18706	19394	20716	20509	20597	22505	23533	22751	22457	22798	26479
6.2.1.1	Acetate--CoA ligase	22206	22763	22962	21736	23515	20706	18125	19191.5	18265.5	21607	21289	21459	20895.5	21090.5	19911	20733	21362	21283.5
2.1.1.100	Protein-S-isoprenylcysteine O-methyltransferase	21894	21257	24661	22561	23511	21572	18528	19694.5	17456.5	21913	21694	21991	21368.5	18465.5	19384	20661	21429	18921.5
1.1.1.170	(decarboxylating)	18761	18360	20578	28360	23283	23228	26741	28908.5	26368.5	18689	18578	18727	18438.5	16776.5	17375	17753	18449	17249.5
4.1.2.5	L-threonine aldolase	21627	22697	21986	21695	23060	20181	18191	19215.5	18200.5	20924	20698	20826	20126.5	20966.5	19730	20559	21361	20861.5
2.4.1.186	Glycogenin glucosyltransferase	20217	22077	20933	19213	20497	18398	17519	18282	18741	18859	18787	18836	21300	23264	22462	22580	22720	26029
3.4.11.9	Xaa-Pro aminopeptidase	18786	18600	20513	25132	21650	21751	24101	25260	23234	19862	19710	19855	18807	16810	17405	18138	18511	17208
3.2.1.52	Beta-N-acetylhexosaminidase	17791	18534	20185	25225	22259	21126	24123	25252	23126	19179	19115	19222	17964	16642	17224	18075	18510	16780
1.1.1.4	(R,R)-butanediol dehydrogenase	22202	21017	24257	19653	22661	20191	14749	15922	14069	20740	20560	20863	20964	18438	19359	20306	21367	18971
3.4.24.71	Endothelin-converting enzyme 1	18714	18840	20550	22208	20693	20249	21687	21806.5	20318.5	21036	20834	20983	19100.5	16839.5	17494	18208	18582	17202.5
3.5.4.4	Adenosine deaminase	18780	18120	19918	25301	21979	21731	22877	24917	22788	17514	17450	17599	18025	16703	17247	17634	18384	17198
3.2.1.1	Alpha-amylase	19114	14924	21422	26477	23085	23143	23557	25530	22178	17698	17736	18013	18352	14043	16570	17482	18397	14808
3.1.1.45	Carboxymethylenebutenolidase	15010	15223	15926	30772	20973	23280	30830	33873	31391	14289	14342	14335	15168	14941	15169	15275	15395	15468
4.2.1.9	Dihydroxy-acid dehydratase	19340	18360	20190	22490	21263	20507	20611	21600.5	20004.5	18688	18576	18727	18362.5	16803.5	17348	18032	18458	17212.5
3.1.27.1	Ribonuclease T(2)	18664	18360	20163	22187	20735	20244	20295	21382	19747	18688	18577	18727	18363	16762	17327	18020	18449	17196
6.5.1.4	RNA 3'-terminal-phosphate cyclase (ATP)	18416	18360	19939	22086	20551	19991	20175	21287.5	19660.5	18688	18576	18727	18338.5	16719.5	17320	17722	18446	17188.5
4.2.1.24	Porphobilinogen synthase	15091	15463	15965	27759	19895	21707	28335	30389	28435	15463	15467	15463	15475	14999	15256	15371	15463	15469
1.14.13.12	Benzoate 4-monooxygenase	272	0.05	3339	64554	23721	32656	67523	78359	68951	0.05	16	0.05	296	8	0.05	0.05	0.05	24
5.3.1.8	Mannose-6-phosphate isomerase	18369	16670	19393	22134	20583	19985	20125	21178.5	19601.5	18566	18457	18609	18174.5	16642.5	17149	17630	18383	17142.5
2.6.1.62	Adenosylmethionine--8-amino-7-oxononanoate transaminase	18763	18120	19974	22227	20848	20302	19659	21206.5	19504.5	17514	17449	17599	18006.5	16702.5	17247	17928	18384	17196.5
1.3.1.34	2,4-dienoyl-CoA reductase (NADPH)	18094	16670	19213	21932	20021	20068	20028	21038	19435	18566	18468	18609	18366	16627	17135	17622	18377	17147
5.1.3.3	Aldose 1-epimerase	17455	18294	19634	22002	20304	19425	20044	21271.5	19478.5	18006	17985	18094	17614.5	16567.5	17173	17972	18439	16806.5
1.11.1.5	Cytochrome-c peroxidase	18638	21730	19032	18292	19260	17413	17544	17750.5	17649.5	18999	18840	18808	18085.5	19482.5	18109	18611	18506	19401.5
3.1.3.4	Phosphatidate phosphatase	19027	18600	20049	19275	19581	18842	17942	17972.5	16878.5	19862	19705	19855	18731.5	16842.5	17421	18120	18520	17207.5
2.5.1.6	Methionine adenosyltransferase	18813	18600	20202	19174	19681	18771	17844	17900	16793	19862	19706	19855	18744	16801	17414	18116	18517	17203
2.7.1.11	6-phosphofructokinase	19074	21556	18904	18240	19328	17791	16768	17279.5	17333.5	18504	18294	18313	18109.5	19465.5	18025	18478	18445	19608.5
2.7.1.35	Pyridoxal kinase	19074	21556	18904	18240	19328	17791	16768	17279.5	17333.5	18504	18294	18313	18109.5	19465.5	18025	18478	18445	19608.5
3.6.3.4	Cu(2+)-exporting ATPase	18582	18600	20355	19073	19775	18675	17735	17827	16707	19862	19706	19855	18738	16780	17407	18112	18514	17197
1.2.4.2	Oxoglutarate dehydrogenase (succinyl-transferring)	18582	18600	20193	19073	19503	18675	17735	17827	16707	19862	19706	19855	18738	16780	17407	18112	18514	17197
3.2.1.25	Beta-mannosidase	17226	18054	19448	21916	20485	19343	19267	20937.5	19094.5	16831	16856	16966	17176.5	16472.5	17038	17849	18371	16747.5
3.4.11.10	Bacterial leucyl aminopeptidase	18698	18360	20004	19113	19622	18758	17110	17652	16465	18688	18579	18727	18400	16742	17327	18020	18449	17199
2.7.1.26	Riboflavin kinase	18647	18360	19842	19113	19332	18683	17077	17650.5	16463.5	18688	18576	18727	18344.5	16740.5	17327	18020	18449	17194.5
2.2.1.1	Transketolase	18681	18360	19789	19113	19616	18601	17099	17630.5	16464.5	18688	18578	18727	18381.5	16741.5	17327	17726	18449	17197.5
2.7.1.17	Xylulokinase	18433	18360	19995	19012	19432	18612	16979	17578	16378	18688	18577	18727	18357	16720	17320	18016	18446	17190
1.2.1.12	Glyceraldehyde-3-phosphate dehydrogenase (phosphorylating)	18647	18360	19627	19113	19332	18551	17077	17629.5	16463.5	18688	18576	18727	18344.5	16740.5	17327	17726	18449	17194.5
3.4.23.5	Cathepsin D	21010	17622	28633	24530	26616	20707	13278	16727	10165	20524	19823	20712	18308	10424	12478	15676	17969	10390
2.7.7.15	Choline-phosphate cytidylyltransferase	18155	16670	19063	18959	19014	18378	16820	17375	16233	18566	18458	18609	18187	16622	17142	17626	18380	17138
1.1.1.86	Ketol-acid reductoisomerase (NADP(+))	18138	16670	19063	18959	19008	18353	16809	17374.5	16232.5	18566	18457	18609	18168.5	16621.5	17142	17626	18380	17136.5
3.3.2.6	Leukotriene-A(4) hydrolase	18138	16670	19063	18959	19008	18353	16809	17374.5	16232.5	18566	18457	18609	18168.5	16621.5	17142	17626	18380	17136.5
1.1.1.62	17-beta-estradiol 17-dehydrogenase	19027	18600	20052	16201	18728	17306	14735	14241.5	13595.5	19862	19705	19855	18731.5	16842.5	17421	18120	18520	17207.5
2.3.2.2	Gamma-glutamyltransferase	18779	18600	20043	16100	18544	17185	14615	14168	13509	19862	19704	19855	18707	16800	17414	18116	18517	17200
4.1.2.13	Fructose-bisphosphate aldolase	15303	15703	15995	21697	17730	18692	22687	23260.5	22252.5	16638	16595	16591	15894.5	15093.5	15391	15494	15531	15526.5
1.3.99.5	3-oxo-5-alpha-steroid 4-dehydrogenase (acceptor)	18649	18360	19926	16062	18202	17122	13867	13939	13185	18688	18575	18727	18326	16761	17327	18055	18449	17233
3.6.3.44	Xenobiotic-transporting ATPase	561	0.05	3021	58406	21573	30009	61296	70905.5	62393.5	0.05	33	0.05	610.5	16.5	0.05	0.05	0.05	49.5
4.2.1.36	Homoaconitate hydratase	15006	15463	15647	21611	17615	18510	21866	22924.5	21866.5	15463	15462	15463	15382.5	14996.5	15256	15371	15463	15461.5
3.1.4.46	Glycerophosphodiester phosphodiesterase	14775	15463	15800	21510	17709	18414	21757	22851.5	21780.5	15463	15462	15463	15376.5	14975.5	15249	15367	15460	15455.5
3.1.1.17	Gluconolactonase	14857	15223	15449	21550	17544	18447	21110	22675.5	21537.5	14289	14333	14335	15001.5	14936.5	15169	15275	15395	15454.5
1.1.1.169	2-dehydropantoate 2-reductase	16674	15463	16062	18897	17212	17951	19144	19515	19036	16132	16041	16086	16160	15156	15383	15414	15469	15894
3.6.3.6	Proton-exporting ATPase	15697	15703	15854	18825	16937	17248	19654	19673.5	19139.5	16638	16591	16591	15832.5	15133.5	15405	15502	15537	15532.5
6.3.2.2	Glutamate--cysteine ligase	15617	15703	15704	18800	16917	17229	19633	19588.5	19084.5	16637	16591	16591	15775.5	15098.5	15357	15475	15537	15480.5
3.1.2.6	Hydroxyacylglutathione hydrolase	15155	15703	15848	18598	16833	17037	19415	19442.5	18912.5	16637	16591	16591	15763.5	15056.5	15343	15467	15531	15468.5
3.1.3.25	Inositol-phosphate phosphatase	15998	15463	16035	18594	16684	17688	18828	19296.5	18778.5	16132	16042	16086	16160.5	15072.5	15362	15402	15460	15877.5
1.14.13.9	Kynurenine 3-monooxygenase	16392	15463	15704	19143	17830	17550	19313	19631.5	19099.5	15463	15462	15463	15418.5	15122.5	15298	15395	15481	15497.5
3.5.2.9	5-oxoprolinase (ATP-hydrolyzing)	15964	15463	15524	18941	17214	17408	19117	19486.5	18928.5	15463	15464	15463	15443.5	15081.5	15284	15387	15475	15488.5
1.5.1.2	Pyrroline-5-carboxylate reductase	15699	15463	15515	18840	17024	17262	18986	19412.5	18841.5	15463	15462	15463	15400.5	15059.5	15277	15383	15472	15479.5
2.7.4.6	Nucleoside-diphosphate kinase	15453	16183	15923	15646	15578	15627	17720	16209.5	16287.5	18985	18849	18847	16525.5	15176.5	15517	15659	15667	15482.5
6.4.1.1	Pyruvate carboxylase	15317	15463	15647	18663	16688	17089	18789	19351.5	18724.5	15464	15462	15463	15445.5	15052.5	15311	15402	15466	15519.5
2.4.1.173	Sterol 3-beta-glucosyltransferase	14906	15463	16006	18461	16622	17104	18604	19228	18554	15464	15465	15463	15489	15012	15297	15688	15460	15512
2.7.1.30	Glycerol kinase	15237	15463	15497	18638	16668	17070	18768	19266.5	18669.5	15463	15462	15463	15388.5	15017.5	15263	15375	15466	15467.5
5.3.1.1	Triose-phosphate isomerase	15237	15463	15497	18638	16668	17070	18768	19266.5	18669.5	15463	15462	15463	15388.5	15017.5	15263	15375	15466	15467.5
2.7.7.19	Polynucleotide adenylyltransferase	15040	15463	15650	18537	16774	17024	18681	19194.5	18584.5	15463	15464	15463	15419.5	14997.5	15256	15371	15463	15464.5
2.7.7.2	FAD synthetase	15023	15463	15488	18537	16496	16999	18670	19194	18584	15463	15463	15463	15401	14997	15256	15371	15463	15463
6.3.5.2	GMP synthase (glutamine-hydrolyzing)	15023	15463	15488	18537	16496	16999	18670	19194	18584	15463	15463	15463	15401	14997	15256	15371	15463	15463
3.5.3.4	Allantoicase	15006	15463	15488	18537	16490	16974	18659	19193.5	18583.5	15463	15462	15463	15382.5	14996.5	15256	15371	15463	15461.5
2.7.7.53	ATP adenylyltransferase	14987	15463	15245	18514	16489	16974	18651	19173.5	18578.5	15463	15462	15463	15382.5	14996.5	15256	15336	15463	15421.5
5.3.3.8	Dodecenoyl-CoA isomerase	14913	15016	14923	16741	15828	19448	21421	19456.5	19018.5	18909	19361	19118	14813.5	11956.5	14211	14486	14340	7982.5
3.1.1.31	6-phosphogluconolactonase	17467	15529	16564	15831	16170	17011	15969	15832.5	15903.5	16815	16631	16719	16916.5	15300.5	15571	15481	15473	16320.5
2.7.1.105	6-phosphofructo-2-kinase	15796	18899	14436	14752	15332	14680	15997	15413	16585	16453	16308	16177	15516	17781	16048	15929	15530	17887
3.6.4.3	Microtubule-severing ATPase	15321	15943	15725	15585	15513	15589	16975	15961	15959	17811	17721	17719	16163	15117	15430	15563	15599	15477
1.2.1.5	Aldehyde dehydrogenase (NAD(P)(+))	15340	15223	15856	18536	16769	16955	17960	19092	18360	14290	14334	14335	15078	14979	15222	15367	15395	15559
3.4.21.48	Cerevisin	15597	15760	16188	15650	15707	15750	16490	16162.5	15945.5	16761	16713	16705	16175.5	15289.5	15670	15674	15597	15693.5
4.2.1.75	Uroporphyrinogen-III synthase	14660	15223	15281	18375	16253	16865	17816	18872.5	18169.5	14289	14335	14335	15032.5	14916.5	15162	15271	15392	15451.5
1.8.1.2	Assimilatory sulfite reductase (NADPH)	14643	15223	15281	18375	16247	16840	17805	18872	18169	14289	14334	14335	15014	14895	15162	15271	15392	15450
3.2.1.67	Galacturan 1,4-alpha-galacturonidase	15575	12027	16426	19753	17485	18512	18791	19614	17735	14473	14628	14749	15501	12302	14499	14833	15411	13084
3.5.4.1	Cytosine deaminase	16278	15529	16008	15673	15810	16251	15713	15657.5	15623.5	16146	16053	16096	16169.5	15204.5	15458	15446	15473	15901.5
2.1.1.10	Homocysteine S-methyltransferase	16278	15529	16008	15673	15810	16251	15713	15657.5	15623.5	16146	16053	16096	16169.5	15183.5	15458	15446	15473	15901.5
1.11.1.9	Glutathione peroxidase	16195	15463	15885	15621	15725	16198	15708	15637.5	15580.5	16132	16040	16086	16129.5	15113.5	15369	15406	15463	15880.5
1.1.1.42	Isocitrate dehydrogenase (NADP(+))	16178	15463	15885	15621	15719	16173	15697	15637	15580	16132	16039	16086	16111	15134	15369	15406	15463	15879
3.1.3.41	4-nitrophenylphosphatase	15172	15703	15527	15524	15442	15526	16219	15712	15630	16637	16592	16591	15782	15078	15343	15467	15531	15470
5.4.99.12	tRNA pseudouridine(38-40) synthase	15172	15703	15527	15524	15442	15526	16219	15712	15630	16637	16592	16591	15782	15057	15343	15467	15531	15470
2.1.1.45	Thymidylate synthase	15155	15703	15527	15524	15436	15501	16208	15711.5	15629.5	16637	16591	16591	15763.5	15056.5	15343	15467	15531	15468.5
2.3.1.4	Glucosamine-phosphate N-acetyltransferase	15155	15703	15527	15524	15436	15501	16208	15711.5	15629.5	16637	16591	16591	15763.5	15056.5	15343	15467	15531	15468.5
3.5.4.6	AMP deaminase	15964	15463	15876	15520	15547	16102	15599	15564.5	15494.5	16132	16040	16086	16123.5	15092.5	15362	15402	15460	15874.5
1.1.1.34	Hydroxymethylglutaryl-CoA reductase (NADPH)	15947	15463	15365	15867	16083	15847	15899	15755	15645	15463	15463	15463	15425	15081	15284	15387	15475	15487
4.2.1.20	Tryptophan synthase	15930	15463	15365	15867	16077	15822	15888	15754.5	15644.5	15463	15462	15463	15406.5	15080.5	15284	15387	15475	15485.5
3.5.3.1	Arginase	15699	15463	15356	15766	15899	15726	15779	15681.5	15558.5	15463	15462	15463	15400.5	15059.5	15277	15383	15472	15479.5
3.4.13.9	Xaa-Pro dipeptidase	15502	15463	15347	15665	15733	15680	15692	15609.5	15473.5	15463	15464	15463	15431.5	15039.5	15270	15379	15469	15476.5
2.3.1.61	Dihydrolipoyllysine-residue succinyltransferase	15468	15463	15347	15665	15721	15630	15670	15608.5	15472.5	15463	15462	15463	15394.5	15038.5	15270	15379	15469	15473.5
4.1.1.37	Uroporphyrinogen decarboxylase	15468	15463	15347	15665	15721	15630	15670	15608.5	15472.5	15463	15462	15463	15394.5	15038.5	15270	15379	15469	15473.5
3.4.21.61	Kexin	15317	15463	15488	15589	15563	15553	15582	15620.5	15441.5	15464	15462	15463	15445.5	15052.5	15311	15402	15466	15519.5
3.1.3.7	3'(2'),5'-bisphosphate nucleotidase	15405	15463	15197	15640	15707	15636	15660	15524	15418	15462	15463	15463	15356	15004	15222	15352	15469	15423
3.5.1.1	Asparaginase	15239	15463	15349	15576	15588	15509	15567	15547	15390	15463	15461	15463	15371	15045	15268	15405	15466	15477
2.4.2.17	ATP phosphoribosyltransferase	15254	15463	15338	15564	15549	15559	15572	15536	15387	15463	15463	15463	15407	15018	15263	15375	15466	15469
2.7.7.50	mRNA guanylyltransferase	15237	15463	15338	15564	15543	15534	15561	15535.5	15386.5	15463	15462	15463	15388.5	15038.5	15263	15375	15466	15467.5
2.1.2.11	3-methyl-2-oxobutanoate hydroxymethyltransferase	15237	15463	15338	15564	15543	15534	15561	15535.5	15386.5	15463	15462	15463	15388.5	15017.5	15263	15375	15466	15467.5
2.6.1.16	Glutamine--fructose-6-phosphate transaminase (isomerizing)	15237	15463	15338	15564	15543	15534	15561	15535.5	15386.5	15463	15462	15463	15388.5	15017.5	15263	15375	15466	15467.5
3.7.1.3	Kynureninase	15237	15463	15338	15564	15543	15534	15561	15535.5	15386.5	15463	15462	15463	15388.5	15017.5	15263	15375	15466	15467.5
4.1.1.23	Orotidine-5'-phosphate decarboxylase	15237	15463	15338	15564	15543	15534	15561	15535.5	15386.5	15463	15462	15463	15388.5	15017.5	15263	15375	15466	15467.5
4.1.1.36	Phosphopantothenoylcysteine decarboxylase	15237	15463	15338	15564	15543	15534	15561	15535.5	15386.5	15463	15462	15463	15388.5	15017.5	15263	15375	15466	15467.5
6.1.1.21	Histidine--tRNA ligase	15237	15463	15338	15564	15543	15534	15561	15535.5	15386.5	15463	15462	15463	15388.5	15017.5	15263	15375	15466	15467.5
6.1.1.7	Alanine--tRNA ligase	15237	15463	15338	15564	15543	15534	15561	15535.5	15386.5	15463	15462	15463	15388.5	15017.5	15263	15375	15466	15467.5
1.1.1.205	IMP dehydrogenase	15237	15463	15338	15564	15543	15534	15561	15535.5	15386.5	15463	15462	15463	15388.5	14996.5	15263	15375	15466	15467.5
6.1.1.19	Arginine--tRNA ligase	15086	15463	15479	15488	15385	15457	15473	15547.5	15355.5	15464	15462	15463	15439.5	15031.5	15304	15398	15463	15513.5
1.3.3.3	Coproporphyrinogen oxidase	15023	15463	15491	15463	15643	15463	15463	15463	15301	15463	15463	15463	15401	14997	15256	15371	15463	15463
4.3.2.1	Argininosuccinate lyase	15025	15463	15572	15486	15366	15438	15460	15482.5	15305.5	15463	15462	15463	15382.5	14996.5	15256	15406	15463	15501.5
2.1.1.98	Diphthine synthase	15074	15463	15329	15463	15389	15538	15496	15464.5	15302.5	15463	15466	15463	15456.5	14998.5	15256	15371	15463	15467.5
2.7.1.36	Mevalonate kinase	15008	15463	15572	15486	15360	15413	15449	15482	15305	15463	15461	15463	15364	14996	15256	15406	15463	15500
1.1.1.8	Glycerol-3-phosphate dehydrogenase (NAD(+))	15040	15463	15329	15463	15377	15488	15474	15463.5	15301.5	15463	15464	15463	15419.5	14997.5	15256	15371	15463	15464.5
2.4.2.28	S-methyl-5'-thioadenosine phosphorylase	15040	15463	15329	15463	15377	15488	15474	15463.5	15301.5	15463	15464	15463	15419.5	14997.5	15256	15371	15463	15464.5
2.7.7.4	Sulfate adenylyltransferase	15040	15463	15329	15463	15377	15488	15474	15463.5	15301.5	15463	15464	15463	15419.5	14997.5	15256	15371	15463	15464.5
4.4.1.1	Cystathionine gamma-lyase	15040	15463	15329	15463	15377	15488	15474	15463.5	15301.5	15463	15464	15463	15419.5	14997.5	15256	15371	15463	15464.5
6.3.4.4	Adenylosuccinate synthase	15040	15463	15329	15463	15377	15488	15474	15463.5	15301.5	15463	15464	15463	15419.5	14997.5	15256	15371	15463	15464.5
1.5.1.7	Saccharopine dehydrogenase (NAD(+), L-lysine-forming)	15023	15463	15329	15463	15371	15463	15463	15463	15301	15463	15463	15463	15401	14997	15256	15371	15463	15463
2.1.1.14	5-methyltetrahydropteroyltriglutamate--homocysteine S-methyltransferase	15023	15463	15329	15463	15371	15463	15463	15463	15301	15463	15463	15463	15401	14997	15256	15371	15463	15463
2.4.1.18	1,4-alpha-glucan branching enzyme	15023	15463	15329	15463	15371	15463	15463	15463	15301	15463	15463	15463	15401	14997	15256	15371	15463	15463
2.7.1.25	Adenylyl-sulfate kinase	15023	15463	15329	15463	15371	15463	15463	15463	15301	15463	15463	15463	15401	14997	15256	15371	15463	15463
3.2.1.24	Alpha-mannosidase	15023	15463	15329	15463	15371	15463	15463	15463	15301	15463	15463	15463	15401	14997	15256	15371	15463	15463
3.5.4.16	GTP cyclohydrolase I	15023	15463	15329	15463	15371	15463	15463	15463	15301	15463	15463	15463	15401	14997	15256	15371	15463	15463
3.6.1.11	Exopolyphosphatase	15023	15463	15329	15463	15371	15463	15463	15463	15301	15463	15463	15463	15401	14997	15256	15371	15463	15463
3.6.1.43	Dolichyldiphosphatase	15023	15463	15329	15463	15371	15463	15463	15463	15301	15463	15463	15463	15401	14997	15256	15371	15463	15463
5.4.2.2	Phosphoglucomutase (alpha-D-glucose-1,6-bisphosphate-dependent)	15023	15463	15329	15463	15371	15463	15463	15463	15301	15463	15463	15463	15401	14997	15256	15371	15463	15463
1.1.1.49	Glucose-6-phosphate dehydrogenase (NADP(+))	15006	15463	15329	15463	15365	15438	15452	15462.5	15300.5	15463	15462	15463	15382.5	15017.5	15256	15371	15463	15461.5
1.1.1.3	Homoserine dehydrogenase	15006	15463	15329	15463	15365	15438	15452	15462.5	15300.5	15463	15462	15463	15382.5	14996.5	15256	15371	15463	15461.5
1.1.1.87	Homoisocitrate dehydrogenase	15006	15463	15329	15463	15365	15438	15452	15462.5	15300.5	15463	15462	15463	15382.5	14996.5	15256	15371	15463	15461.5
1.13.11.6	3-hydroxyanthranilate 3,4-dioxygenase	15006	15463	15329	15463	15365	15438	15452	15462.5	15300.5	15463	15462	15463	15382.5	14996.5	15256	15371	15463	15461.5
1.2.1.11	Aspartate-semialdehyde dehydrogenase	15006	15463	15329	15463	15365	15438	15452	15462.5	15300.5	15463	15462	15463	15382.5	14996.5	15256	15371	15463	15461.5
1.2.1.41	Glutamate-5-semialdehyde dehydrogenase	15006	15463	15329	15463	15365	15438	15452	15462.5	15300.5	15463	15462	15463	15382.5	14996.5	15256	15371	15463	15461.5
1.3.1.13	Prephenate dehydrogenase (NADP(+))	15006	15463	15329	15463	15365	15438	15452	15462.5	15300.5	15463	15462	15463	15382.5	14996.5	15256	15371	15463	15461.5
1.4.1.2	Glutamate dehydrogenase	15006	15463	15329	15463	15365	15438	15452	15462.5	15300.5	15463	15462	15463	15382.5	14996.5	15256	15371	15463	15461.5
1.5.1.15	Methylenetetrahydrofolate dehydrogenase (NAD(+))	15006	15463	15329	15463	15365	15438	15452	15462.5	15300.5	15463	15462	15463	15382.5	14996.5	15256	15371	15463	15461.5
1.5.5.1	Electron-transferring-flavoprotein dehydrogenase	15006	15463	15329	15463	15365	15438	15452	15462.5	15300.5	15463	15462	15463	15382.5	14996.5	15256	15371	15463	15461.5
1.8.1.4	Dihydrolipoyl dehydrogenase	15006	15463	15329	15463	15365	15438	15452	15462.5	15300.5	15463	15462	15463	15382.5	14996.5	15256	15371	15463	15461.5
2.1.1.107	Uroporphyrinogen-III C-methyltransferase	15006	15463	15329	15463	15365	15438	15452	15462.5	15300.5	15463	15462	15463	15382.5	14996.5	15256	15371	15463	15461.5
2.1.1.17	Phosphatidylethanolamine N-methyltransferase	15006	15463	15329	15463	15365	15438	15452	15462.5	15300.5	15463	15462	15463	15382.5	14996.5	15256	15371	15463	15461.5
2.1.1.33	tRNA (guanine(46)-N(7))-methyltransferase	15006	15463	15329	15463	15365	15438	15452	15462.5	15300.5	15463	15462	15463	15382.5	14996.5	15256	15371	15463	15461.5
2.1.1.56	; Q06996, L_SENDF ; O55528, L_SENDO	15006	15463	15329	15463	15365	15438	15452	15462.5	15300.5	15463	15462	15463	15382.5	14996.5	15256	15371	15463	15461.5
2.1.2.9	Methionyl-tRNA formyltransferase	15006	15463	15329	15463	15365	15438	15452	15462.5	15300.5	15463	15462	15463	15382.5	14996.5	15256	15371	15463	15461.5
2.1.3.3	Ornithine carbamoyltransferase	15006	15463	15329	15463	15365	15438	15452	15462.5	15300.5	15463	15462	15463	15382.5	14996.5	15256	15371	15463	15461.5
2.3.1.26	Sterol O-acyltransferase	15006	15463	15329	15463	15365	15438	15452	15462.5	15300.5	15463	15462	15463	15382.5	14996.5	15256	15371	15463	15461.5
2.3.1.51	1-acylglycerol-3-phosphate O-acyltransferase	15006	15463	15329	15463	15365	15438	15452	15462.5	15300.5	15463	15462	15463	15382.5	14996.5	15256	15371	15463	15461.5
2.3.1.97	Glycylpeptide N-tetradecanoyltransferase	15006	15463	15329	15463	15365	15438	15452	15462.5	15300.5	15463	15462	15463	15382.5	14996.5	15256	15371	15463	15461.5
2.3.2.8	Arginyltransferase	15006	15463	15329	15463	15365	15438	15452	15462.5	15300.5	15463	15462	15463	15382.5	14996.5	15256	15371	15463	15461.5
2.4.1.1	Glycogen phosphorylase	15006	15463	15329	15463	15365	15438	15452	15462.5	15300.5	15463	15462	15463	15382.5	14996.5	15256	15371	15463	15461.5
2.4.1.11	Glycogen(starch) synthase	15006	15463	15329	15463	15365	15438	15452	15462.5	15300.5	15463	15462	15463	15382.5	14996.5	15256	15371	15463	15461.5
2.4.1.142	Chitobiosyldiphosphodolichol beta-mannosyltransferase	15006	15463	15329	15463	15365	15438	15452	15462.5	15300.5	15463	15462	15463	15382.5	14996.5	15256	15371	15463	15461.5
2.4.1.83	Dolichyl-phosphate beta-D-mannosyltransferase	15006	15463	15329	15463	15365	15438	15452	15462.5	15300.5	15463	15462	15463	15382.5	14996.5	15256	15371	15463	15461.5
2.4.2.10	Orotate phosphoribosyltransferase	15006	15463	15329	15463	15365	15438	15452	15462.5	15300.5	15463	15462	15463	15382.5	14996.5	15256	15371	15463	15461.5
2.4.2.14	Amidophosphoribosyltransferase	15006	15463	15329	15463	15365	15438	15452	15462.5	15300.5	15463	15462	15463	15382.5	14996.5	15256	15371	15463	15461.5
2.4.2.19	Nicotinate-nucleotide diphosphorylase (carboxylating)	15006	15463	15329	15463	15365	15438	15452	15462.5	15300.5	15463	15462	15463	15382.5	14996.5	15256	15371	15463	15461.5
2.4.2.7	Adenine phosphoribosyltransferase	15006	15463	15329	15463	15365	15438	15452	15462.5	15300.5	15463	15462	15463	15382.5	14996.5	15256	15371	15463	15461.5
2.5.1.16	Spermidine synthase	15006	15463	15329	15463	15365	15438	15452	15462.5	15300.5	15463	15462	15463	15382.5	14996.5	15256	15371	15463	15461.5
2.5.1.21	Squalene synthase	15006	15463	15329	15463	15365	15438	15452	15462.5	15300.5	15463	15462	15463	15382.5	14996.5	15256	15371	15463	15461.5
2.6.1.13	Ornithine aminotransferase	15006	15463	15329	15463	15365	15438	15452	15462.5	15300.5	15463	15462	15463	15382.5	14996.5	15256	15371	15463	15461.5
2.6.1.2	Alanine transaminase	15006	15463	15329	15463	15365	15438	15452	15462.5	15300.5	15463	15462	15463	15382.5	14996.5	15256	15371	15463	15461.5
2.6.1.52	Phosphoserine transaminase	15006	15463	15329	15463	15365	15438	15452	15462.5	15300.5	15463	15462	15463	15382.5	14996.5	15256	15371	15463	15461.5
2.6.1.9	Histidinol-phosphate transaminase	15006	15463	15329	15463	15365	15438	15452	15462.5	15300.5	15463	15462	15463	15382.5	14996.5	15256	15371	15463	15461.5
2.7.1.20	Adenosine kinase	15006	15463	15329	15463	15365	15438	15452	15462.5	15300.5	15463	15462	15463	15382.5	14996.5	15256	15371	15463	15461.5
2.7.1.24	Dephospho-CoA kinase	15006	15463	15329	15463	15365	15438	15452	15462.5	15300.5	15463	15462	15463	15382.5	14996.5	15256	15371	15463	15461.5
2.7.1.39	Homoserine kinase	15006	15463	15329	15463	15365	15438	15452	15462.5	15300.5	15463	15462	15463	15382.5	14996.5	15256	15371	15463	15461.5
2.7.1.40	Pyruvate kinase	15006	15463	15329	15463	15365	15438	15452	15462.5	15300.5	15463	15462	15463	15382.5	14996.5	15256	15371	15463	15461.5
2.7.1.91	Sphinganine kinase	15006	15463	15329	15463	15365	15438	15452	15462.5	15300.5	15463	15462	15463	15382.5	14996.5	15256	15371	15463	15461.5
2.7.2.11	Glutamate 5-kinase	15006	15463	15329	15463	15365	15438	15452	15462.5	15300.5	15463	15462	15463	15382.5	14996.5	15256	15371	15463	15461.5
2.7.2.3	Phosphoglycerate kinase	15006	15463	15329	15463	15365	15438	15452	15462.5	15300.5	15463	15462	15463	15382.5	14996.5	15256	15371	15463	15461.5
2.7.2.4	Aspartate kinase	15006	15463	15329	15463	15365	15438	15452	15462.5	15300.5	15463	15462	15463	15382.5	14996.5	15256	15371	15463	15461.5
2.7.4.2	Phosphomevalonate kinase	15006	15463	15329	15463	15365	15438	15452	15462.5	15300.5	15463	15462	15463	15382.5	14996.5	15256	15371	15463	15461.5
2.7.4.9	dTMP kinase	15006	15463	15329	15463	15365	15438	15452	15462.5	15300.5	15463	15462	15463	15382.5	14996.5	15256	15371	15463	15461.5
2.7.7.41	Phosphatidate cytidylyltransferase	15006	15463	15329	15463	15365	15438	15452	15462.5	15300.5	15463	15462	15463	15382.5	14996.5	15256	15371	15463	15461.5
2.7.8.11	CDP-diacylglycerol--inositol 3-phosphatidyltransferase	15006	15463	15329	15463	15365	15438	15452	15462.5	15300.5	15463	15462	15463	15382.5	14996.5	15256	15371	15463	15461.5
2.7.8.15	N-acetylglucosaminephosphotransferase	15006	15463	15329	15463	15365	15438	15452	15462.5	15300.5	15463	15462	15463	15382.5	14996.5	15256	15371	15463	15461.5
2.7.8.5	CDP-diacylglycerol--glycerol-3-phosphate 3-phosphatidyltransferase	15006	15463	15329	15463	15365	15438	15452	15462.5	15300.5	15463	15462	15463	15382.5	14996.5	15256	15371	15463	15461.5
2.8.1.6	Biotin synthase	15006	15463	15329	15463	15365	15438	15452	15462.5	15300.5	15463	15462	15463	15382.5	14996.5	15256	15371	15463	15461.5
3.1.3.11	Fructose-bisphosphatase	15006	15463	15329	15463	15365	15438	15452	15462.5	15300.5	15463	15462	15463	15382.5	14996.5	15256	15371	15463	15461.5
3.1.3.15	Histidinol-phosphatase	15006	15463	15329	15463	15365	15438	15452	15462.5	15300.5	15463	15462	15463	15382.5	14996.5	15256	15371	15463	15461.5
3.2.1.106	Mannosyl-oligosaccharide glucosidase	15006	15463	15329	15463	15365	15438	15452	15462.5	15300.5	15463	15462	15463	15382.5	14996.5	15256	15371	15463	15461.5
3.3.1.1	Adenosylhomocysteinase	15006	15463	15329	15463	15365	15438	15452	15462.5	15300.5	15463	15462	15463	15382.5	14996.5	15256	15371	15463	15461.5
3.4.11.21	Aspartyl aminopeptidase	15006	15463	15329	15463	15365	15438	15452	15462.5	15300.5	15463	15462	15463	15382.5	14996.5	15256	15371	15463	15461.5
3.4.24.59	Mitochondrial intermediate peptidase	15006	15463	15329	15463	15365	15438	15452	15462.5	15300.5	15463	15462	15463	15382.5	14996.5	15256	15371	15463	15461.5
3.5.2.3	Dihydroorotase	15006	15463	15329	15463	15365	15438	15452	15462.5	15300.5	15463	15462	15463	15382.5	14996.5	15256	15371	15463	15461.5
3.5.4.12	dCMP deaminase	15006	15463	15329	15463	15365	15438	15452	15462.5	15300.5	15463	15462	15463	15382.5	14996.5	15256	15371	15463	15461.5
3.5.4.25	GTP cyclohydrolase II	15006	15463	15329	15463	15365	15438	15452	15462.5	15300.5	15463	15462	15463	15382.5	14996.5	15256	15371	15463	15461.5
3.6.1.23	dUTP diphosphatase	15006	15463	15329	15463	15365	15438	15452	15462.5	15300.5	15463	15462	15463	15382.5	14996.5	15256	15371	15463	15461.5
3.6.1.5	Apyrase	15006	15463	15329	15463	15365	15438	15452	15462.5	15300.5	15463	15462	15463	15382.5	14996.5	15256	15371	15463	15461.5
4.1.1.17	Ornithine decarboxylase	15006	15463	15329	15463	15365	15438	15452	15462.5	15300.5	15463	15462	15463	15382.5	14996.5	15256	15371	15463	15461.5
4.1.1.21	Phosphoribosylaminoimidazole carboxylase	15006	15463	15329	15463	15365	15438	15452	15462.5	15300.5	15463	15462	15463	15382.5	14996.5	15256	15371	15463	15461.5
4.1.1.33	Diphosphomevalonate decarboxylase	15006	15463	15329	15463	15365	15438	15452	15462.5	15300.5	15463	15462	15463	15382.5	14996.5	15256	15371	15463	15461.5
4.1.1.49	Phosphoenolpyruvate carboxykinase (ATP)	15006	15463	15329	15463	15365	15438	15452	15462.5	15300.5	15463	15462	15463	15382.5	14996.5	15256	15371	15463	15461.5
4.1.1.50	Adenosylmethionine decarboxylase	15006	15463	15329	15463	15365	15438	15452	15462.5	15300.5	15463	15462	15463	15382.5	14996.5	15256	15371	15463	15461.5
4.1.2.27	Sphinganine-1-phosphate aldolase	15006	15463	15329	15463	15365	15438	15452	15462.5	15300.5	15463	15462	15463	15382.5	14996.5	15256	15371	15463	15461.5
4.2.1.11	Phosphopyruvate hydratase	15006	15463	15329	15463	15365	15438	15452	15462.5	15300.5	15463	15462	15463	15382.5	14996.5	15256	15371	15463	15461.5
4.2.1.2	Fumarate hydratase	15006	15463	15329	15463	15365	15438	15452	15462.5	15300.5	15463	15462	15463	15382.5	14996.5	15256	15371	15463	15461.5
5.1.3.1	Ribulose-phosphate 3-epimerase	15006	15463	15329	15463	15365	15438	15452	15462.5	15300.5	15463	15462	15463	15382.5	14996.5	15256	15371	15463	15461.5
5.3.1.16	isomerase	15006	15463	15329	15463	15365	15438	15452	15462.5	15300.5	15463	15462	15463	15382.5	14996.5	15256	15371	15463	15461.5
5.3.1.9	Glucose-6-phosphate isomerase	15006	15463	15329	15463	15365	15438	15452	15462.5	15300.5	15463	15462	15463	15382.5	14996.5	15256	15371	15463	15461.5
5.4.2.3	Phosphoacetylglucosamine mutase	15006	15463	15329	15463	15365	15438	15452	15462.5	15300.5	15463	15462	15463	15382.5	14996.5	15256	15371	15463	15461.5
6.1.1.14	Glycine--tRNA ligase	15006	15463	15329	15463	15365	15438	15452	15462.5	15300.5	15463	15462	15463	15382.5	14996.5	15256	15371	15463	15461.5
6.1.1.18	Glutamine--tRNA ligase	15006	15463	15329	15463	15365	15438	15452	15462.5	15300.5	15463	15462	15463	15382.5	14996.5	15256	15371	15463	15461.5
6.3.2.1	Pantoate--beta-alanine ligase (AMP-forming)	15006	15463	15329	15463	15365	15438	15452	15462.5	15300.5	15463	15462	15463	15382.5	14996.5	15256	15371	15463	15461.5
6.3.2.5	Phosphopantothenate--cysteine ligase	15006	15463	15329	15463	15365	15438	15452	15462.5	15300.5	15463	15462	15463	15382.5	14996.5	15256	15371	15463	15461.5
6.3.2.6	Phosphoribosylaminoimidazolesuccinocarboxamide synthase	15006	15463	15329	15463	15365	15438	15452	15462.5	15300.5	15463	15462	15463	15382.5	14996.5	15256	15371	15463	15461.5
6.3.3.2	5-formyltetrahydrofolate cyclo-ligase	15006	15463	15329	15463	15365	15438	15452	15462.5	15300.5	15463	15462	15463	15382.5	14996.5	15256	15371	15463	15461.5
6.3.4.2	CTP synthase (glutamine hydrolyzing)	15006	15463	15329	15463	15365	15438	15452	15462.5	15300.5	15463	15462	15463	15382.5	14996.5	15256	15371	15463	15461.5
6.3.5.1	NAD(+) synthase (glutamine-hydrolyzing)	15006	15463	15329	15463	15365	15438	15452	15462.5	15300.5	15463	15462	15463	15382.5	14996.5	15256	15371	15463	15461.5
6.3.5.3	Phosphoribosylformylglycinamidine synthase	15006	15463	15329	15463	15365	15438	15452	15462.5	15300.5	15463	15462	15463	15382.5	14996.5	15256	15371	15463	15461.5
6.5.1.3	RNA ligase (ATP)	15006	15463	15329	15463	15365	15438	15452	15462.5	15300.5	15463	15462	15463	15382.5	14996.5	15256	15371	15463	15461.5
1.4.4.2	Glycine dehydrogenase (aminomethyl-transferring)	15006	15463	15329	15463	15365	15438	15452	15462.5	15300.5	15463	15462	15463	15382.5	14975.5	15256	15371	15463	15461.5
2.3.1.37	5-aminolevulinate synthase	14989	15463	15329	15463	15359	15413	15441	15462	15300	15463	15461	15463	15364	14996	15256	15371	15463	15460
2.7.1.12	Gluconokinase	14989	15463	15329	15463	15359	15413	15441	15462	15300	15463	15461	15463	15364	14996	15256	15371	15463	15460
2.7.4.8	Guanylate kinase	14989	15463	15329	15463	15359	15413	15441	15462	15300	15463	15461	15463	15364	14996	15256	15371	15463	15460
4.3.2.2	Adenylosuccinate lyase	14989	15463	15329	15463	15359	15413	15441	15462	15300	15463	15461	15463	15364	14996	15256	15371	15463	15460
5.3.3.2	Isopentenyl-diphosphate Delta-isomerase	14989	15463	15329	15463	15359	15413	15441	15462	15300	15463	15461	15463	15364	14996	15256	15371	15463	15460
2.7.1.29	Glycerone kinase	14855	15463	15470	15387	15207	15361	15364	15474.5	15269.5	15464	15462	15463	15433.5	15010.5	15297	15394	15460	15507.5
1.14.11.1	Gamma-butyrobetaine dioxygenase	14987	15463	15086	15440	15364	15438	15444	15442.5	15295.5	15463	15462	15463	15382.5	14996.5	15256	15336	15463	15421.5
2.3.2.5	Glutaminyl-peptide cyclotransferase	14639	15463	15318	15451	15314	15438	15435	15420.5	15255.5	15463	15462	15463	15381.5	14968.5	15251	15341	15463	15450.5
3.1.26.3	Ribonuclease III	14809	15463	15320	15362	15199	15392	15365	15390.5	15215.5	15463	15464	15463	15413.5	15018.5	15249	15367	15460	15458.5
4.99.1.1	Ferrochelatase	14809	15463	15320	15362	15199	15392	15365	15390.5	15215.5	15463	15464	15463	15413.5	14976.5	15249	15367	15460	15458.5
5.5.1.4	Inositol-3-phosphate synthase	14792	15463	15320	15362	15193	15367	15354	15390	15215	15463	15463	15463	15395	14976	15249	15367	15460	15457
2.4.1.117	Dolichyl-phosphate beta-glucosyltransferase	14775	15463	15320	15362	15187	15342	15343	15389.5	15214.5	15463	15462	15463	15376.5	14975.5	15249	15367	15460	15455.5
2.4.2.18	Anthranilate phosphoribosyltransferase	14775	15463	15320	15362	15187	15342	15343	15389.5	15214.5	15463	15462	15463	15376.5	14975.5	15249	15367	15460	15455.5
3.5.4.5	Cytidine deaminase	14775	15463	15320	15362	15187	15342	15343	15389.5	15214.5	15463	15462	15463	15376.5	14975.5	15249	15367	15460	15455.5
5.4.99.5	Chorismate mutase	14775	15463	15320	15362	15187	15342	15343	15389.5	15214.5	15463	15462	15463	15376.5	14975.5	15249	15367	15460	15455.5
6.1.1.16	Cysteine--tRNA ligase	14775	15463	15320	15362	15187	15342	15343	15389.5	15214.5	15463	15462	15463	15376.5	14975.5	15249	15367	15460	15455.5
6.3.2.3	Glutathione synthase	14775	15463	15320	15362	15187	15342	15343	15389.5	15214.5	15463	15462	15463	15376.5	14975.5	15249	15367	15460	15455.5
6.3.4.5	Argininosuccinate synthase	14775	15463	15320	15362	15187	15342	15343	15389.5	15214.5	15463	15462	15463	15376.5	14975.5	15249	15367	15460	15455.5
2.6.1.11	Acetylornithine transaminase	14758	15463	15320	15362	15181	15317	15332	15389	15214	15463	15461	15463	15358	14975	15249	15367	15460	15454
4.2.1.79	2-methylcitrate dehydratase	15414	15223	15156	15794	15955	15759	15115	15463.5	15270.5	14289	14333	14335	15024.5	14992.5	15192	15261	15407	15467.5
2.7.1.32	Choline kinase	15088	15223	15140	15503	15472	15471	14805	15286.5	15057.5	14289	14333	14335	15007.5	14978.5	15176	15279	15398	15460.5
2.7.1.47	D-ribulokinase	15088	15223	15140	15503	15472	15471	14805	15286.5	15057.5	14289	14333	14335	15007.5	14978.5	15176	15279	15398	15460.5
4.2.1.33	3-isopropylmalate dehydratase	15088	15223	15140	15503	15472	15471	14805	15286.5	15057.5	14289	14333	14335	15007.5	14957.5	15176	15279	15398	15460.5
1.1.1.85	3-isopropylmalate dehydrogenase	14876	15223	15374	15425	15295	15375	14704	15233.5	14976.5	14289	14333	14335	15001.5	14936.5	15169	15310	15395	15494.5
1.2.1.2	Formate dehydrogenase	14857	15223	15061	15391	15616	15375	14705	15205.5	14970.5	14289	14333	14335	15002.5	14943.5	15174	15270	15395	15425.5
1.3.1.38	Trans-2-enoyl-CoA reductase (NADPH)	14048	15463	14782	15406	15183	14774	15305	15360.5	15106.5	14794	14884	14840	14641.5	14900.5	15150	15340	15466	15048.5
1.4.3.5	Pyridoxal 5'-phosphate synthase	14874	15223	15131	15402	15300	15400	14707	15214	14972	14289	14334	14335	15020	14937	15169	15275	15395	15456
2.6.1.19	4-aminobutyrate--2-oxoglutarate transaminase	14874	15223	15131	15402	15300	15400	14707	15214	14972	14289	14334	14335	15020	14937	15169	15275	15395	15456
3.5.1.19	Nicotinamidase	14857	15223	15131	15402	15294	15375	14696	15213.5	14971.5	14289	14333	14335	15001.5	14936.5	15169	15275	15395	15454.5
3.5.2.5	Allantoinase	14857	15223	15131	15402	15294	15375	14696	15213.5	14971.5	14289	14333	14335	15001.5	14936.5	15169	15275	15395	15454.5
1.7.3.3	Factor independent urate hydroxylase	14840	15223	15131	15402	15288	15350	14685	15213	14971	14289	14332	14335	14983	14936	15169	15275	15395	15453
3.2.2.21	DNA-3-methyladenine glycosylase II	14838	15223	15120	15390	15243	15375	14679	15201.5	14967.5	14289	14333	14335	15000.5	14908.5	15164	15245	15395	15443.5
2.3.1.1	Amino-acid N-acetyltransferase	13965	15397	14659	15354	15098	14721	15300	15340.5	15063.5	14780	14871	14830	14601.5	14830.5	15061	15300	15456	15027.5
3.6.1.13	ADP-ribose diphosphatase	14626	15223	15122	15301	15116	15279	14587	15140.5	14885.5	14289	14333	14335	14995.5	14915.5	15162	15271	15392	15448.5
3.6.4.6	Vesicle-fusing ATPase	13751	15397	14650	15253	14926	14650	15202	15268	14978	14780	14872	14830	14614	14789	15054	15296	15453	15023
1.14.11.8	Trimethyllysine dioxygenase	13734	15397	14650	15253	14920	14625	15191	15267.5	14977.5	14780	14871	14830	14595.5	14809.5	15054	15296	15453	15021.5
2.4.1.80	Ceramide glucosyltransferase	13734	15397	14650	15253	14920	14625	15191	15267.5	14977.5	14780	14871	14830	14595.5	14809.5	15054	15296	15453	15021.5
3.1.2.22	Palmitoyl-protein hydrolase	13734	15397	14650	15253	14920	14625	15191	15267.5	14977.5	14780	14871	14830	14595.5	14809.5	15054	15296	15453	15021.5
3.4.21.53	Endopeptidase La	13734	15397	14650	15253	14920	14625	15191	15267.5	14977.5	14780	14871	14830	14595.5	14788.5	15054	15296	15453	15021.5
3.4.21.89	Signal peptidase I	15218	15703	15518	12475	14325	13959	13011	12065	12401	16638	16590	16591	15802	15112	15391	15494	15531	15519
2.7.1.2	Glucokinase	15611	15463	15488	12641	14630	14107	12494	12047	12299	15465	15461	15463	15490	15108	15366	15433	15469	15576
1.4.1.13	Glutamate synthase (NADPH)	15451	15463	15188	12591	14590	14069	12452	11877	12189	15463	15461	15463	15376	15038	15270	15379	15469	15472
3.2.2.1	Purine nucleosidase	15451	15463	15026	12591	14318	14069	12452	11877	12189	15463	15461	15463	15376	15038	15270	15379	15469	15472
1.1.1.23	Histidinol dehydrogenase	15220	15463	15179	12490	14412	13973	12343	11804	12103	15463	15461	15463	15370	14996	15263	15375	15466	15466
3.1.4.1	Phosphodiesterase I	16375	18187	17266	11381	14272	10586	6891	8409	8907	12679	12196	12522	16941	18791	17131	17103	17645	23792
3.1.3.18	Phosphoglycolate phosphatase	15220	15463	15017	12490	14140	13973	12343	11804	12103	15463	15461	15463	15370	15017	15263	15375	15466	15466
2.4.2.1	Purine-nucleoside phosphorylase	15006	15463	15170	12389	14240	13902	12245	11731.5	12017.5	15463	15462	15463	15382.5	14996.5	15256	15371	15463	15461.5
2.3.1.15	Glycerol-3-phosphate 1-O-acyltransferase	14989	15463	15170	12389	14234	13877	12234	11731	12017	15463	15461	15463	15364	15017	15256	15371	15463	15460
3.1.13.1	Exoribonuclease II	14989	15463	15170	12389	14234	13877	12234	11731	12017	15463	15461	15463	15364	15017	15256	15371	15463	15460
2.1.1.2	Guanidinoacetate N-methyltransferase	14989	15463	15170	12389	14234	13877	12234	11731	12017	15463	15461	15463	15364	14996	15256	15371	15463	15460
2.7.4.7	Phosphomethylpyrimidine kinase	14989	15463	15170	12389	14234	13877	12234	11731	12017	15463	15461	15463	15364	14996	15256	15371	15463	15460
2.7.7.1	Nicotinamide-nucleotide adenylyltransferase	14989	15463	15170	12389	14234	13877	12234	11731	12017	15463	15461	15463	15364	14996	15256	15371	15463	15460
2.7.7.23	UDP-N-acetylglucosamine diphosphorylase	14989	15463	15170	12389	14234	13877	12234	11731	12017	15463	15461	15463	15364	14996	15256	15371	15463	15460
2.7.7.8	Polyribonucleotide nucleotidyltransferase	14989	15463	15170	12389	14234	13877	12234	11731	12017	15463	15461	15463	15364	14996	15256	15371	15463	15460
6.5.1.2	DNA ligase (NAD(+))	14989	15463	15170	12389	14234	13877	12234	11731	12017	15463	15461	15463	15364	14996	15256	15371	15463	15460
1.18.1.2	Ferredoxin--NADP(+) reductase	14989	15463	15008	12389	13962	13877	12234	11731	12017	15463	15461	15463	15364	14996	15256	15371	15463	15460
2.1.1.61	tRNA (5-methylaminomethyl-2-thiouridylate)-methyltransferase	14758	15463	15161	12288	14056	13781	12125	11658	11931	15463	15461	15463	15358	14975	15249	15367	15460	15454
2.4.1.132	GDP-Man:Man(1)GlcNAc(2)-PP-dolichol alpha-1,3-mannosyltransferase	14758	15463	15161	12288	14056	13781	12125	11658	11931	15463	15461	15463	15358	14975	15249	15367	15460	15454
3.4.24.37	Saccharolysin	15302	15223	14990	12530	14519	14006	11696	11628	11860	14289	14332	14335	14995	14957	15183	15283	15401	15465
6.2.1.16	Acetoacetate--CoA ligase	13410	12267	15133	18545	16229	17027	18532	18909	16532	15149	15175	15317	12484	8943	10578	11197	12178	6994
1.1.2.4	D-lactate dehydrogenase (cytochrome)	11695	12326	11169	18102	13939	15551	19714	20655	20547	11064	11220	11071	12070	13256	13112	12928	12415	13735
2.1.1.77	Protein-L-isoaspartate(D-aspartate) O-methyltransferase	11220	9370	12081	18935	13848	16328	20692	21182	19921	12422	12633	12613	12717	10550	12494	12268	12484	11325
3.1.1.7	Acetylcholinesterase	13685	11680	15214	18857	16674	17103	18584	19177	16687	14614	14658	14721	11918	8544	10194	11185	11197	6474
1.3.1.20	Trans-1,2-dihydrobenzene-1,2-diol dehydrogenase	14723	15157	14338	12623	14608	13481	11762	11652	11795	13606	13741	13702	14226	14854	15002	15220	15400	15043
2.5.1.31	diphosphate specific)	13651	15223	14416	12170	13803	13054	11222	11307	11408	13620	13754	13712	14236	14840	15056	15240	15395	15034
4.4.1.8	Cystathionine beta-lyase	12041	12566	10840	15190	12779	13992	17350	17224	17678	12238	12347	12199	12420	13315	13206	12734	12486	13745
1.4.3.1	D-aspartate oxidase	14033	12714	15610	17469	15874	13441	12825	15084	12988	11703	11280	11662	13139	12069	11637	12384	13307	14491
3.5.1.41	Chitin deacetylase	14243	13011	15978	14444	14552	12027	10476	11881.5	10203.5	13000	12528	12904	13812.5	12234.5	11991	12626	13438	14649.5
3.4.24.56	Insulysin	12128	9676	12784	12856	12012	13865	15044	14016.5	13833.5	14279	14350	14374	13817.5	10753.5	12769	12431	12556	11755.5
2.7.1.15	Ribokinase	11874	14256	11595	11967	11722	12523	14095	13550.5	14368.5	12360	12467	12317	12596.5	13371.5	13370	13116	12546	13786.5
1.1.1.40	Malate dehydrogenase (oxaloacetate-decarboxylating) (NADP(+))	13244	12027	14614	15410	14755	15403	14558	14928.5	12919.5	13975	14045	14189	12084.5	8882.5	10491	11101	12110	6985.5
1.4.1.4	Glutamate dehydrogenase (NADP(+))	11676	12566	10975	11939	11596	12440	13957	13432.5	14278.5	12239	12348	12199	12483.5	13308.5	13240	12753	12480	13786.5
1.5.1.10	Saccharopine dehydrogenase (NADP(+), L-glutamate-forming)	11810	12566	10672	12015	11476	12360	14034	13420	14309	12238	12347	12199	12414	13294	13199	12730	12483	13739
3.1.2.2	Palmitoyl-CoA hydrolase	11598	12566	10889	11926	11349	12396	13942	13380	14227	12238	12347	12199	12409	13322	13197	13050	12480	13744
1.1.1.102	3-dehydrosphinganine reductase	11996	9436	12424	12795	11675	13827	14299	13768	13505	13105	13222	13246	13455	10694	12682	12335	12488	11750
3.1.3.3	Phosphoserine phosphatase	11348	12566	10654	11813	11120	12168	13816	13274	14137	12238	12347	12199	12402	13252	13185	12722	12477	13727
1.1.1.215	Gluconate 2-dehydrogenase	11678	12326	10474	11954	11411	12322	13289	13171.5	13980.5	11064	11219	11071	12051.5	13234.5	13112	12634	12415	13733.5
1.8.3.1	Sulfite oxidase	11186	9370	11925	12787	11858	13206	14256	13719	13354	12422	12631	12613	12680	10549	12494	12268	12484	11322
1.1.1.157	3-hydroxybutyryl-CoA dehydrogenase	11169	9370	11763	12787	11580	13181	14245	13718.5	13353.5	12422	12630	12613	12661.5	10548.5	12494	12268	12484	11320.5
1.1.1.22	UDP-glucose 6-dehydrogenase	10938	9370	11754	12686	11402	13085	14136	13645.5	13267.5	12422	12630	12613	12655.5	10527.5	12487	12264	12481	11314.5
3.4.19.3	Pyroglutamyl-peptidase I	10938	9370	11754	12686	11402	13085	14136	13645.5	13267.5	12422	12630	12613	12655.5	10527.5	12487	12264	12481	11314.5
3.5.1.5	Urease	10938	9370	11754	12686	11402	13085	14136	13645.5	13267.5	12422	12630	12613	12655.5	10527.5	12487	12264	12481	11314.5
4.1.3.4	Hydroxymethylglutaryl-CoA lyase	10938	9370	11754	12686	11402	13085	14136	13645.5	13267.5	12422	12630	12613	12655.5	10527.5	12487	12264	12481	11314.5
3.4.21.92	Endopeptidase Clp	10921	9370	11754	12686	11396	13060	14125	13645	13267	12422	12629	12613	12637	10527	12487	12264	12481	11313
1.13.11.20	Cysteine dioxygenase	10538	12500	9993	11805	11031	11547	13773	13225	13986	11555	11756	11566	11627	13107	12997	12655	12473	13299
2.3.1.39	[Acyl-carrier-protein] S-malonyltransferase	10538	12500	9993	11805	11031	11547	13773	13225	13986	11555	11756	11566	11627	13107	12997	12655	12473	13299
4.2.1.46	dTDP-glucose 4,6-dehydratase	10307	12500	9984	11704	10853	11451	13664	13152	13900	11555	11756	11566	11621	13086	12990	12651	12470	13293
1.10.3.3	L-ascorbate oxidase	7736	6233	7582	18298	10771	15138	21716	22506	21721	8023	8408	8221	9707	8755	10336	9817	9430	9612
3.5.1.16	Acetylornithine deacetylase	10158	12260	9786	11643	10782	11388	12908	12903	13571	10381	10627	10438	11240	13005	12903	12555	12402	13286
1.1.1.141	15-hydroxyprostaglandin dehydrogenase (NAD(+))	7860	6530	6900	21213	12780	16041	25824	26440	24802	8820	9065	8903	6768	5700	6663	6317	6293	3622
4.2.1.96	4a-hydroxytetrahydrobiopterin dehydratase	11579	12566	10504	8840	10173	10728	10718	9616	10940	12238	12347	12199	12408	13273	13192	12726	12480	13733
1.1.1.31	3-hydroxyisobutyrate dehydrogenase	10365	9427	10902	15148	12533	14198	17300	17082	15690	12045	12179	12167	9701	7367	8704	8976	9264	5336
2.6.1.66	Valine--pyruvate transaminase	11430	12326	10306	8779	10102	10665	9962	9367	10611	11064	11218	11071	12027	13213	13105	12630	12412	13726
2.1.1.34	tRNA (guanosine(18)-2'-O)-methyltransferase	11199	12326	10297	8678	9924	10569	9853	9294	10525	11064	11218	11071	12021	13213	13098	12626	12409	13720
2.7.7.56	tRNA nucleotidyltransferase	11199	12326	10297	8678	9924	10569	9853	9294	10525	11064	11218	11071	12021	13192	13098	12626	12409	13720
2.1.1.37	DNA (cytosine-5-)-methyltransferase	10762	9411	14748	16978	14404	12833	13285	14556.5	10786.5	13197	12734	13176	10103.5	5351.5	6453	8223	9153	5209.5
3.4.13.19	Membrane dipeptidase	9817	9130	10484	14935	12085	13897	16238	16565	15125	10750	10930	10925	9110	7180	8427	8750	9127	5257
1.13.11.5	Homogentisate 1,2-dioxygenase	8088	8163	8188	12365	9080	11877	16128	15539	15706	9319	9638	9467	9931	8925	10608	10013	9567	9650
3.4.11.5	Prolyl aminopeptidase	10051	9370	10523	11922	11061	12549	13842	13085.5	12173.5	11924	12064	12053	9583.5	7242.5	8514	8846	9195	5271.5
4.1.1.28	Aromatic-L-amino-acid decarboxylase	10000	9370	10523	11922	11043	12474	13809	13084	12172	11924	12061	12053	9528	7220	8514	8846	9195	5267
2.3.1.57	Diamine N-acetyltransferase	9983	9370	10523	11922	11037	12449	13798	13083.5	12171.5	11924	12060	12053	9509.5	7219.5	8514	8846	9195	5265.5
3.2.1.22	Alpha-galactosidase	11140	8748	14543	17137	15139	13049	11513	14211	10203	9796	9466	9906	9163	5333	6391	8043	9024	5260
3.7.1.2	Fumarylacetoacetase	7973	6473	7265	12413	8816	11639	16034	15407	15645	9197	9515	9349	9693	8846	10437	9627	9504	9598
1.3.1.21	7-dehydrocholesterol reductase	7297	6473	7238	12110	8288	11376	15718	15188.5	15387.5	9197	9516	9349	9693.5	8783.5	10416	9615	9495	9581.5
6.4.1.3	Propionyl-CoA carboxylase	8949	9023	9942	11690	10589	11925	13988	12875	12006	12559	12673	12585	9085	6636	7990	8508	8267	4516
1.6.5.4	Monodehydroascorbate reductase (NADH)	9834	9130	10325	11861	10966	12386	13042	12834.5	11842.5	10750	10931	10925	9128.5	7159.5	8427	8750	9127	5258.5
2.8.1.1	Thiosulfate sulfurtransferase	11238	9436	11043	9058	10351	11701	10841	9547	9211	12607	12650	12686	10278	7406	8716	8921	9205	5704
2.3.1.47	8-amino-7-oxononanoate synthase	9544	8783	9771	11932	11070	12225	13592	12846.5	11936.5	11385	11547	11457	8777.5	6640.5	7924	8424	8208	4531.5
4.2.1.22	Cystathionine beta-synthase	10456	10057	10974	10806	10551	8598	8694	9411.5	8868.5	9652	9290	9526	10465.5	10340.5	9653	9831	10389	12757.5
2.4.2.29	tRNA-guanine(34) transglycosylase	9517	6381	11828	14530	11638	10829	10600	12943	10538	7488	7315	7684	9951	7475	8774	9177	10254	10325
2.4.1.183	Alpha-1,3-glucan synthase	9743	8543	9441	12048	11323	12285	13011	12657.5	11723.5	10210	10416	10329	8314.5	6586.5	7803	8309	8146	4481.5
1.5.3.1	Sarcosine oxidase	11896	9130	10247	9696	11437	11689	10805	9760	9333	10750	10930	10925	9164	7348	8490	8786	9154	5311
1.2.1.27	Methylmalonate-semialdehyde dehydrogenase (CoA acylating)	10428	9370	10382	9050	10262	11080	10798	9498	9060	11924	12059	12053	9503	7282	8528	8854	9201	5276
5.3.3.10	5-carboxymethyl-2-hydroxymuconate Delta-isomerase	10428	9370	10382	9050	10262	11080	10798	9498	9060	11924	12059	12053	9503	7282	8528	8854	9201	5276
2.7.1.6	Galactokinase	10095	9817	11010	10667	10303	8439	7837	9109.5	8458.5	8478	8161	8398	10078.5	10259.5	9559	9766	10318	12784.5
2.1.2.2	Phosphoribosylglycinamide formyltransferase	10093	9817	10767	10644	10308	8464	7840	9090	8454	8478	8162	8398	10097	10260	9559	9731	10318	12746
3.6.3.16	Arsenite-transporting ATPase	10059	9817	10767	10644	10296	8414	7818	9089	8453	8478	8160	8398	10060	10259	9559	9731	10318	12743
2.6.1.44	Alanine--glyoxylate transaminase	10046	9370	10352	8873	9654	10907	10601	9437	8943	11925	12059	12053	9548	7254	8562	8873	9195	5316
1.2.1.19	Aminobutyraldehyde dehydrogenase	9966	9370	10364	8848	9906	10888	10580	9352	8888	11924	12059	12053	9491	7240	8514	8846	9195	5264
3.5.5.1	Nitrilase	11447	9577	10482	11265	11451	9004	7804	9266	8671	7303	7031	7270	9664	10290	9473	9636	10271	12726
5.1.3.2	UDP-glucose 4-epimerase	7990	6473	7483	9339	7969	10260	12838	11697.5	12362.5	9197	9516	9349	9711.5	8846.5	10437	9921	9504	9599.5
3.2.1.26	Beta-fructofuranosidase	8865	6299	7578	9387	7887	10757	12223	11549	12270	8706	8977	8854	10093	8952	10545	9602	9443	10025
2.7.2.1	Acetate kinase	8622	8543	9396	11543	10445	11855	12488	12293.5	11294.5	10210	10418	10329	8321.5	6482.5	7768	8289	8131	4454.5
3.2.1.23	Beta-galactosidase	11319	8691	14128	14150	14070	11379	8267	10434.5	6915.5	9676	9347	9792	9041.5	5290.5	6268	7684	8961	5264.5
3.4.14.4	Dipeptidyl-peptidase III	10389	9577	10587	10785	10587	8568	7291	8986.5	8296.5	7304	7032	7270	9709.5	10241.5	9486	9643	10256	12749.5
3.4.22.40	Bleomycin hydrolase	9910	9577	10569	10583	10225	8351	7062	8840	8124	7304	7031	7270	9679	10220	9472	9635	10250	12736
3.6.1.19	Nucleoside-triphosphate diphosphatase	8754	8783	9435	8530	9385	10357	10026	8811	8340	11384	11546	11457	8684	6542	7855	8385	8199	4460
1.2.1.16	Succinate-semialdehyde dehydrogenase (NAD(P)(+))	10983	9817	10644	7974	9883	7262	5047	5650	5514	8478	8160	8398	10084	10364	9587	9747	10330	12767
1.1.1.44	Phosphogluconate dehydrogenase (NADP(+)-dependent, decarboxylating)	10290	9817	10617	7671	9349	6974	4720	5431	5256	8478	8160	8398	10066	10280	9566	9735	10321	12749
2.1.1.72	Site-specific DNA-methyltransferase (adenine-specific)	10059	9817	10608	7570	9171	6878	4611	5358	5170	8478	8160	8398	10060	10259	9559	9731	10318	12743
4.1.1.45	Aminocarboxymuconate-semialdehyde decarboxylase	8400	5794	9948	16976	12617	11438	13371	16011	12630	6452	6230	6528	6099	3643	4266	5074	5984	3597
1.14.13.21	Flavonoid 3'-monooxygenase	10692	8691	14178	10849	12811	9375	4766	6491	3403	9675	9342	9792	8880	5211	6206	7943	8955	5193
1.1.1.206	Tropinone reductase I	6482	6233	5809	11285	7954	11102	14811	14386	13971	7525	7834	7661	6481	5424	6356	6101	6141	3551
4.4.1.14	1-aminocyclopropane-1-carboxylate synthase	7398	6713	6082	8737	7575	9626	13354	11436	11681	9873	10074	9917	6934	5619	6558	6309	6289	3562
1.2.4.4	3-methyl-2-oxobutanoate dehydrogenase (2-methylpropanoyl-transferring)	7003	6034	9848	13307	10455	9483	10224	11942	9050	7624	7359	7656	6330	3507	4215	5386	6034	3464
5.3.3.5	Cholestenol Delta-isomerase	4038	3137	5677	19182	10119	11109	18536	21165.5	17993.5	4399	4244	4392	3367.5	1825.5	2165	2749	3057	1747.5
4.2.1.18	Methylglutaconyl-CoA hydratase	5195	5646	4889	11068	7503	10217	14168	13909	13500	6985	7303	7065	5347	4759	5704	5644	5148	2726
1.14.11.18	Phytanoyl-CoA dioxygenase	4947	5646	4880	10967	7319	10096	14048	13835.5	13413.5	6985	7302	7065	5322.5	4737.5	5697	5640	5145	2718.5
3.6.3.29	Molybdate-transporting ATPase	187	0.05	1272	24592	9066	12563	25777	29853.5	26269.5	0.05	11	0.05	203.5	5.5	0.05	0.05	0.05	16.5
1.1.1.38	Malate dehydrogenase (oxaloacetate-decarboxylating)	6832	7160	6299	7156	6318	5378	7080	7224	7706	6427	6177	6262	7522	8597	7582	7182	7403	11026
3.1.3.21	Glycerol-1-phosphatase	8054	6746	6591	7345	6805	6186	5949	6994.5	7457.5	4762	4511	4639	7571.5	8685.5	7617	7069	7280	11459.5
3.1.1.8	Cholinesterase	6238	5646	4766	8398	7132	9240	11474	10473.5	10564.5	6985	7310	7065	5500.5	4846.5	5732	5660	5160	2760.5
3.1.2.1	Acetyl-CoA hydrolase	6746	6920	6251	7120	6261	5309	6334	7059.5	7431.5	5254	5047	5134	7179.5	8571.5	7543	7113	7335	11069.5
1.13.99.1	Inositol oxygenase	6586	8981	7930	9196	9030	6463	6067	7724	6302	5704	5475	5595	5105	6125	4816	5666	6024	5495
2.7.7.12	UDP-glucose--hexose-1-phosphate uridylyltransferase	6517	6680	5903	7034	6170	5227	5557	6725.5	7047.5	4079	3918	4006	6741.5	8476.5	7408	6990	7267	11010.5
3.5.1.49	Formamidase	7068	5794	9285	10273	9431	7823	6359	8013.5	5523.5	6450	6229	6528	5936.5	3467.5	4135	5000	5969	3461.5
2.7.8.7	Holo-[acyl-carrier-protein] synthase	6223	8924	7559	9056	8438	6250	5789	7468.5	6070.5	5583	5356	5481	4914.5	6005.5	4631	5566	5955	5435.5
2.8.3.5	3-oxoacid CoA-transferase	6790	4104	8730	10220	9285	7721	6200	7831.5	5378.5	6328	6110	6410	5766.5	3369.5	3957	4904	5903	3409.5
3.1.3.43	[Pyruvate dehydrogenase (acetyl-transferring)]-phosphatase	6661	4104	8559	10119	8871	7775	6157	7761.5	5295.5	6328	6116	6410	5871.5	3351.5	3950	4900	5900	3412.5
3.4.14.10	Tripeptidyl-peptidase II	5079	5886	4760	4880	5134	7062	8379	6622	7176	8159	8430	8193	5685	4797	5784	5736	5213	2724
3.2.1.15	Polygalacturonase	9130	5794	9260	8108	9630	7258	4122	4960	3014	6450	6228	6528	5972	3656	4198	5330	5996	3514
3.4.23.3	Gastricsin	7234	6034	9701	7260	8655	6507	3919	4553	2570	7624	7359	7656	6336	3528	4222	5390	6037	3470
3.6.1.41	Bis(5'-nucleosyl)-tetraphosphatase (symmetrical)	7709	8990	8250	6427	8202	5598	2941	4005	3196	6266	5946	6114	5689	6213	4840	5756	5968	5880
2.7.7.27	Glucose-1-phosphate adenylyltransferase	7478	8990	8241	6326	8024	5502	2832	3932	3110	6266	5946	6114	5683	6192	4833	5752	5965	5874
2.3.1.41	Beta-ketoacyl-[acyl-carrier-protein] synthase I	6649	6920	5942	4021	5110	3729	3095	3243	4093	5253	5046	5134	7104	8536	7495	7086	7335	11016
1.13.11.27	4-hydroxyphenylpyruvate dioxygenase	3655	6267	3598	12153	7504	6524	11770	13283.5	12146.5	3532	3371	3345	2357.5	4405.5	2675	3140	3049	3733.5
1.1.1.193	5-amino-6-(5-phosphoribosylamino)uracil reductase	6399	6920	5922	3908	4881	3633	2969	3158	4003	5253	5046	5134	7097	8487	7483	7052	7332	10999
4.4.1.16	Selenocysteine lyase	5061	5646	4874	4844	5373	7093	7677	6459.5	6903.5	6986	7304	7065	5416.5	4773.5	5745	5667	5145	2773.5
1.1.1.30	3-hydroxybutyrate dehydrogenase	263	240	1302	18530	6853	9348	20041	22721	20083	1175	1131	1128	475	96	135	123	68	62
1.14.13.39	Nitric-oxide synthase (NADPH)	4930	5646	4562	4819	5063	6999	7623	6373	6847	6985	7301	7065	5304	4737	5697	5640	5145	2717
4.2.1.6	Galactonate dehydratase	4448	2897	5329	13200	8180	8210	11616	13686	11326	3226	3116	3264	3074	1843	2140	2688	2995	1806
2.4.2.21	Nicotinate-nucleotide--dimethylbenzimidazole phosphoribosyltransferase	6519	6680	5987	3983	5040	3666	2347	3014	3769	4079	3917	4006	6723	8518	7408	7025	7267	11049
2.1.1.114	Polyprenyldihydroxybenzoate methyltransferase	6500	6680	5744	3960	5039	3666	2339	2994	3764	4079	3917	4006	6723	8476	7408	6990	7267	11009
3.6.1.15	Nucleoside-triphosphate phosphatase	6269	6680	5735	3859	4861	3570	2230	2921	3678	4079	3917	4006	6717	8455	7401	6986	7264	11003
3.6.1.29	Bis(5'-adenosyl)-triphosphatase	3576	3137	5020	9758	6116	6309	8697	9826.5	7972.5	4399	4244	4392	3355.5	1783.5	2151	2741	3051	1735.5
2.1.1.6	Catechol O-methyltransferase	4182	6027	3268	9321	6836	5188	8123	9522	8792	2358	2241	2217	1976	4408	2609	3056	2990	3743
1.14.13.17	Cholesterol 7-alpha-monooxygenase	3974	2897	4625	9899	6431	6431	8214	9705	7818	3225	3120	3264	3079	1768	2078	2359	2989	1748
4.2.1.19	Imidazoleglycerol-phosphate dehydratase	4996	3137	5588	6943	5801	5629	5855	6343.5	5055.5	5068	4822	5015	4108.5	1921.5	2271	2780	3054	2160.5
3.6.3.9	Sodium/potassium-exchanging ATPase	3742	3377	5221	6745	5340	4861	6257	6345	5019	5573	5374	5520	3755	1844	2238	2837	3119	1744
1.1.3.15	(S)-2-hydroxy-acid oxidase	4945	3137	5239	7290	6597	5324	6133	6533	5205	4399	4243	4392	3373	1909	2193	2765	3069	1770
3.5.1.25	N-acetylglucosamine-6-phosphate deacetylase	4057	3137	5052	6898	5670	4965	5725	6253.5	4865.5	4399	4244	4392	3368.5	1853.5	2170	2779	3057	1758.5
2.3.1.87	Aralkylamine N-acetyltransferase	4379	6093	3893	5977	5286	4004	4653	5706	5457	3042	2832	2850	2790	4525	2824	3138	2985	4205
3.5.99.6	Glucosamine-6-phosphate deaminase	4040	3137	5052	6898	5664	4940	5714	6253	4865	4399	4243	4392	3350	1853	2170	2779	3057	1757
3.6.1.22	NAD(+) diphosphatase	3807	3137	5032	6785	5441	4869	5599	6168.5	4775.5	4399	4244	4392	3361.5	1804.5	2158	2745	3054	1741.5
1.1.1.35	3-hydroxyacyl-CoA dehydrogenase	3790	3137	4870	6785	5163	4844	5588	6168	4775	4399	4243	4392	3343	1804	2158	2745	3054	1740
1.14.18.1	Tyrosinase	618	240	843	12458	4833	6653	13847	15253	13554	1174	1143	1128	646	88	94	100	71	34
3.2.1.84	Glucan 1,3-alpha-glucosidase	3576	3137	5023	6684	5263	4773	5490	6095.5	4689.5	4399	4244	4392	3355.5	1783.5	2151	2741	3051	1735.5
4.3.1.12	Ornithine cyclodeaminase	3908	2897	4854	6837	5599	4902	4969	6004.5	4536.5	3225	3115	3264	2987.5	1772.5	2083	2683	2989	1751.5
1.6.1.2	NAD(P)(+) transhydrogenase (Re/Si-specific)	3889	2897	4843	6825	5548	4902	4952	5992.5	4532.5	3225	3115	3264	2986.5	1765.5	2078	2653	2989	1740.5
3.2.1.4	Cellulase	3767	2897	4825	6623	5312	5210	4954	5856.5	4370.5	3225	3135	3264	3344.5	1733.5	2064	2645	2983	1758.5
1.1.1.103	L-threonine 3-dehydrogenase	3889	2897	4681	6825	5276	4902	4952	5992.5	4532.5	3225	3115	3264	2986.5	1765.5	2078	2653	2989	1740.5
3.2.1.45	Glucosylceramidase	3692	2897	4834	6724	5382	4856	4865	5920.5	4447.5	3225	3117	3264	3017.5	1745.5	2071	2649	2986	1737.5
2.1.1.127	[Ribulose-bisphosphate carboxylase]-lysine N-methyltransferase	3675	2897	4834	6724	5376	4831	4854	5920	4447	3225	3116	3264	2999	1745	2071	2649	2986	1736
1.1.1.105	All-trans-retinol dehydrogenase (NAD(+))	3298	1447	4091	6631	4845	4539	5331	5892.5	4544.5	4277	4125	4274	3185.5	1685.5	1973	2351	2985	1683.5
3.5.1.6	Beta-ureidopropionase	3258	6027	3073	5843	4999	3268	4480	5499	5165	2358	2241	2217	1952	4345	2581	3040	2978	3719
3.1.1.11	Pectinesterase	3546	2897	4825	6623	5234	4885	4811	5850	4364	3225	3122	3264	3104	1727	2064	2645	2983	1739
3.2.1.55	Non-reducing end alpha-L-arabinofuranosidase	3709	2897	4619	6724	5388	4749	4876	5900	4448	3225	3118	3264	3036	1746	2071	2355	2986	1739
2.7.1.3	Ketohexokinase	3427	2897	4825	6623	5192	4710	4734	5846.5	4360.5	3225	3115	3264	2974.5	1723.5	2064	2645	2983	1728.5
3.1.2.12	S-formylglutathione hydrolase	3427	2897	4825	6623	5192	4710	4734	5846.5	4360.5	3225	3115	3264	2974.5	1723.5	2064	2645	2983	1728.5
2.1.1.35	tRNA (uracil(54)-C(5))-methyltransferase	3794	2897	4621	6635	5243	4578	4751	5867.5	4405.5	3225	3115	3264	2975.5	1751.5	2069	2381	2983	1739.5
4.1.2.4	Deoxyribose-phosphate aldolase	3444	2897	4448	6623	4926	4603	4745	5826	4361	3225	3116	3264	2993	1724	2064	2351	2983	1730
6.3.2.25	Tubulin--tyrosine ligase	4299	6093	3584	2878	4141	2449	1425	1890	2119	3041	2832	2850	2733	4490	2776	3111	2985	4153
1.1.3.8	L-gulonolactone oxidase	3673	3137	5014	3635	4164	3281	2315	2450	1462	4400	4245	4392	3431	1819	2199	2768	3051	1789
2.7.1.108	Dolichol kinase	4085	6093	3575	2777	3969	2378	1327	1817.5	2033.5	3041	2833	2850	2745.5	4469.5	2769	3107	2982	4148.5
3.1.3.32	Polynucleotide 3'-phosphatase	4068	6093	3575	2777	3963	2353	1316	1817	2033	3041	2832	2850	2727	4469	2769	3107	2982	4147
5.3.1.24	Phosphoribosylanthranilate isomerase	4068	6093	3575	2777	3963	2353	1316	1817	2033	3041	2832	2850	2727	4469	2769	3107	2982	4147
2.4.2.3	Uridine phosphorylase	3576	3137	4864	3610	4138	3237	2283	2364.5	1406.5	4399	4244	4392	3355.5	1783.5	2151	2741	3051	1735.5
4.2.1.47	GDP-mannose 4,6-dehydratase	3576	3137	4864	3610	4138	3237	2283	2364.5	1406.5	4399	4244	4392	3355.5	1783.5	2151	2741	3051	1735.5
3.4.11.1	Leucyl aminopeptidase	3559	3137	4864	3610	4132	3212	2272	2364	1406	4399	4243	4392	3337	1783	2151	2741	3051	1734
3.4.21.26	Prolyl oligopeptidase	3559	3137	4864	3610	4132	3212	2272	2364	1406	4399	4243	4392	3337	1783	2151	2741	3051	1734
6.2.1.5	Succinate--CoA ligase (ADP-forming)	3559	3137	4702	3610	3860	3212	2272	2364	1406	4399	4243	4392	3337	1783	2151	2741	3051	1734
1.13.11.37	Hydroxyquinol 1,2-dioxygenase	3872	2897	4899	3751	4417	3473	1734	2282	1249	3225	3114	3264	2968	1765	2078	2947	2989	1739
1.1.1.179	D-xylose 1-dehydrogenase (NADP(+))	3872	2897	4684	3751	4417	3341	1734	2261	1249	3225	3114	3264	2968	1786	2078	2653	2989	1739
1.14.11.9	Flavanone 3-dioxygenase	3872	2897	4684	3751	4417	3341	1734	2261	1249	3225	3114	3264	2968	1765	2078	2653	2989	1739
1.2.1.28	Benzaldehyde dehydrogenase (NAD(+))	3489	6027	2923	2870	4052	1828	1382	1841	1968	2358	2241	2217	1958	4345	2588	3044	2981	3725
3.2.1.89	Arabinogalactan endo-beta-1,4-galactanase	3738	2897	4825	3675	4265	3289	1657	2273.5	1218.5	3226	3115	3264	3037.5	1779.5	2119	2676	2986	1786.5
1.14.15.3	Alkane 1-monooxygenase	3641	2897	4675	3650	4239	3245	1625	2188	1163	3225	3114	3264	2962	1744	2071	2649	2986	1733
1.1.1.56	Ribitol 2-dehydrogenase	3258	6027	2914	2769	3874	1732	1273	1768	1882	2358	2241	2217	1952	4324	2581	3040	2978	3719
2.1.1.62	mRNA (2'-O-methyladenosine-N(6)-)-methyltransferase	3444	2897	4666	3549	4073	3199	1538	2116	1078	3225	3116	3264	2993	1724	2064	2645	2983	1730
5.3.2.1	Phenylpyruvate tautomerase	3444	2897	4666	3549	4073	3199	1538	2116	1078	3225	3116	3264	2993	1724	2064	2645	2983	1730
2.4.1.149	N-acetyllactosaminide beta-1,3-N-acetylglucosaminyltransferase	3427	2897	4666	3549	4067	3174	1527	2115.5	1077.5	3225	3115	3264	2974.5	1723.5	2064	2645	2983	1728.5
4.1.1.35	UDP-glucuronate decarboxylase	3427	2897	4666	3549	4067	3174	1527	2115.5	1077.5	3225	3115	3264	2974.5	1723.5	2064	2645	2983	1728.5
3.2.1.51	Alpha-L-fucosidase	3692	2897	4298	3650	3985	3188	1658	2168.5	1164.5	3225	3117	3264	3017.5	1745.5	2071	2355	2986	1737.5
2.1.1.71	Phosphatidyl-N-methylethanolamine N-methyltransferase	3410	2897	4666	3549	4061	3149	1516	2115	1077	3225	3114	3264	2956	1744	2064	2645	2983	1727
2.1.1.64	3-demethylubiquinol 3-O-methyltransferase	3410	2897	4666	3549	4061	3149	1516	2115	1077	3225	3114	3264	2956	1723	2064	2645	2983	1727
1.97.1.4	[Formate-C-acetyltransferase]-activating enzyme	221	0.05	477	9222	3453	4933	9764	11199.5	9855.5	0.05	13	0.05	240.5	6.5	0.05	0.05	0.05	19.5
1.13.11.1	Catechol 1,2-dioxygenase	51	0.05	477	9222	3393	4683	9654	11194.5	9850.5	0.05	3	0.05	55.5	1.5	0.05	0.05	0.05	4.5
2.3.1.133	Shikimate O-hydroxycinnamoyltransferase	34	0.05	477	9222	3387	4658	9643	11194	9850	0.05	2	0.05	37	1	0.05	0.05	0.05	3
3.1.11.2	Exodeoxyribonuclease III	34	0.05	477	9222	3387	4658	9643	11194	9850	0.05	2	0.05	37	1	0.05	0.05	0.05	3
3.2.2.3	Uridine nucleosidase	17	0.05	477	9222	3381	4633	9632	11193.5	9849.5	0.05	1	0.05	18.5	0.5	0.05	0.05	0.05	1.5
3.5.2.2	Dihydropyrimidinase	3594	1207	3752	3698	3999	3107	1575	2058	1104	3103	2995	3146	2798	1667	1900	2263	2923	1687
5.5.1.2	3-carboxy-cis,cis-muconate cycloisomerase	3460	1207	3893	3622	3847	3055	1498	2070.5	1073.5	3104	2996	3146	2867.5	1681.5	1941	2286	2920	1734.5
3.2.1.50	Alpha-N-acetylglucosaminidase	3132	1207	3896	3496	3915	2915	1357	1912	932	3103	2995	3146	2786	1625	1886	2255	2917	1675
3.4.23.40	Phytepsin	3166	1207	3734	3496	3655	2965	1379	1913	933	3103	2997	3146	2823	1626	1886	2255	2917	1678
2.1.1.63	Methylated-DNA--[protein]-cysteine S-methyltransferase	1306	66	997	6358	2707	3935	6697	7658	6890	683	593	633	824	209	202	75	10	443
1.4.3.4	Monoamine oxidase	1155	0.05	363	6653	3140	3552	6959	7827	6996	0.05	0.05	0.05	30	105	35	20	15	30
3.1.6.1	Arylsulfatase	960	0.05	365	6564	3019	3481	6878	7766.5	6914.5	0.05	1	0.05	43.5	91.5	33	46	12	36.5
2.3.1.85	Fatty-acid synthase	265	0.05	327	6249	2440	3218	6545	7536	6653	0.05	2	0.05	43	22	7	4	3	9
1.1.1.9	D-xylulose reductase	248	0.05	327	6249	2434	3193	6534	7535.5	6652.5	0.05	1	0.05	24.5	21.5	7	4	3	7.5
2.7.7.48	; Q06996, L_SENDF	204	0.05	318	6148	2322	3372	6546	7468	6572	0.05	12	0.05	222	6	0.05	0.05	0.05	18
1.3.1.9	Enoyl-[acyl-carrier-protein] reductase (NADH)	85	0.05	318	6148	2280	3197	6469	7464.5	6568.5	0.05	5	0.05	92.5	2.5	0.05	0.05	0.05	7.5
2.8.3.13	Succinate--hydroxymethylglutarate CoA-transferase	68	0.05	318	6148	2274	3172	6458	7464	6568	0.05	4	0.05	74	2	0.05	0.05	0.05	6
1.1.1.208	(+)-neomenthol dehydrogenase	51	0.05	318	6148	2268	3147	6447	7463.5	6567.5	0.05	3	0.05	55.5	1.5	0.05	0.05	0.05	4.5
2.1.1.1	Nicotinamide N-methyltransferase	51	0.05	318	6148	2268	3147	6447	7463.5	6567.5	0.05	3	0.05	55.5	1.5	0.05	0.05	0.05	4.5
2.7.1.78	Polynucleotide 5'-hydroxyl-kinase	51	0.05	318	6148	2268	3147	6447	7463.5	6567.5	0.05	3	0.05	55.5	1.5	0.05	0.05	0.05	4.5
3.2.1.99	Arabinan endo-1,5-alpha-L-arabinosidase	51	0.05	318	6148	2268	3147	6447	7463.5	6567.5	0.05	3	0.05	55.5	1.5	0.05	0.05	0.05	4.5
1.8.3.2	Thiol oxidase	34	0.05	318	6148	2262	3122	6436	7463	6567	0.05	2	0.05	37	1	0.05	0.05	0.05	3
3.1.1.4	Phospholipase A(2)	34	0.05	318	6148	2262	3122	6436	7463	6567	0.05	2	0.05	37	1	0.05	0.05	0.05	3
3.2.1.39	Glucan endo-1,3-beta-D-glucosidase	34	0.05	318	6148	2262	3122	6436	7463	6567	0.05	2	0.05	37	1	0.05	0.05	0.05	3
2.3.1.86	Fatty-acyl-CoA synthase	17	0.05	318	6148	2256	3097	6425	7462.5	6566.5	0.05	1	0.05	18.5	0.5	0.05	0.05	0.05	1.5
3.1.1.13	Sterol esterase	17	0.05	318	6148	2256	3097	6425	7462.5	6566.5	0.05	1	0.05	18.5	0.5	0.05	0.05	0.05	1.5
3.5.99.5	2-aminomuconate deaminase	17	0.05	318	6148	2256	3097	6425	7462.5	6566.5	0.05	1	0.05	18.5	0.5	0.05	0.05	0.05	1.5
1.1.1.252	Tetrahydroxynaphthalene reductase	0.05	0.05	318	6148	2250	3072	6414	7462	6566	0.05	0.05	0.05	0.05	0.05	0.05	0.05	0.05	0.05
3.1.1.73	Feruloyl esterase	0.05	0.05	318	6148	2250	3072	6414	7462	6566	0.05	0.05	0.05	0.05	0.05	0.05	0.05	0.05	0.05
3.5.1.3	Omega-amidase	0.05	0.05	318	6148	2250	3072	6414	7462	6566	0.05	0.05	0.05	0.05	0.05	0.05	0.05	0.05	0.05
2.7.7.14	Ethanolamine-phosphate cytidylyltransferase	1421	306	1036	3345	1641	2412	4224	4175	3935	1857	1720	1761	1168	247	289	171	78	447
2.1.1.16	Methylene-fatty-acyl-phospholipid synthase	1520	66	847	3385	1754	2470	3588	3999.5	3692.5	683	592	633	811.5	208.5	209	79	13	447.5
4.6.1.2	Guanylate cyclase	596	960	792	244	284	252	3024	996	1316	4696	4516	4512	1524	240	348	384	272	28
1.1.3.37	D-arabinono-1,4-lactone oxidase	1272	66	838	3284	1570	2349	3468	3926	3606	683	591	633	787	187	202	75	10	440
4.2.1.51	Prephenate dehydratase	1272	66	838	3284	1570	2349	3468	3926	3606	683	591	633	787	187	202	75	10	440
2.7.1.82	Ethanolamine kinase	149	240	357	3135	1196	1599	3963	3980	3612	1174	1129	1128	381	60	87	96	68	7
1.14.11.2	Procollagen-proline dioxygenase	462	0.05	177	3276	1481	1728	3425	3877	3455	0.05	0.05	0.05	12	42	14	8	6	12
2.3.1.5	Arylamine N-acetyltransferase	462	0.05	177	3276	1481	1728	3425	3877	3455	0.05	0.05	0.05	12	42	14	8	6	12
3.4.11.19	D-stereospecific aminopeptidase	462	0.05	177	3276	1481	1728	3425	3877	3455	0.05	0.05	0.05	12	42	14	8	6	12
6.2.1.17	Propionate--CoA ligase	462	0.05	177	3276	1481	1728	3425	3877	3455	0.05	0.05	0.05	12	42	14	8	6	12
3.6.1.7	Acylphosphatase	231	0.05	330	3175	1575	1632	3316	3804	3369	0.05	0.05	0.05	6	21	7	4	3	6
4.2.1.10	3-dehydroquinate dehydratase	248	0.05	168	3175	1309	1657	3327	3804.5	3369.5	0.05	1	0.05	24.5	42.5	7	4	3	7.5
2.3.1.42	Glycerone-phosphate O-acyltransferase	231	0.05	168	3175	1303	1632	3316	3804	3369	0.05	0.05	0.05	6	21	7	4	3	6
3.5.1.10	Formyltetrahydrofolate deformylase	231	0.05	168	3175	1303	1632	3316	3804	3369	0.05	0.05	0.05	6	21	7	4	3	6
4.1.1.25	Tyrosine decarboxylase	231	0.05	168	3175	1303	1632	3316	3804	3369	0.05	0.05	0.05	6	21	7	4	3	6
5.4.3.8	Glutamate-1-semialdehyde 2,1-aminomutase	231	0.05	168	3175	1303	1632	3316	3804	3369	0.05	0.05	0.05	6	21	7	4	3	6
2.3.1.74	Naringenin-chalcone synthase	0.05	0.05	483	3074	1669	1536	3207	3731	3283	0.05	0.05	0.05	0.05	0.05	0.05	0.05	0.05	0.05
2.1.1.104	Caffeoyl-CoA O-methyltransferase	85	0.05	321	3074	1427	1661	3262	3733.5	3285.5	0.05	5	0.05	92.5	2.5	0.05	0.05	0.05	7.5
2.5.1.39	4-hydroxybenzoate polyprenyltransferase	153	0.05	159	3074	1179	1761	3306	3735.5	3287.5	0.05	9	0.05	166.5	4.5	0.05	0.05	0.05	13.5
1.2.1.8	Betaine-aldehyde dehydrogenase	80	0.05	309	3099	1145	1555	3228	3816	3338	1	0.05	0.05	57	35	48	27	0.05	52
2.1.1.137	Arsenite methyltransferase	119	0.05	159	3074	1167	1711	3284	3734.5	3286.5	0.05	7	0.05	129.5	3.5	0.05	0.05	0.05	10.5
2.7.7.49	RNA-directed DNA polymerase	17	0.05	321	3074	1403	1561	3218	3731.5	3283.5	0.05	1	0.05	18.5	0.5	0.05	0.05	0.05	1.5
3.7.1.5	Acylpyruvate hydrolase	68	0.05	159	3074	1149	1636	3251	3733	3285	0.05	4	0.05	74	2	0.05	0.05	0.05	6
4.2.1.90	L-rhamnonate dehydratase	51	0.05	159	3074	1143	1611	3240	3732.5	3284.5	0.05	3	0.05	55.5	1.5	0.05	0.05	0.05	4.5
1.1.1.173	L-rhamnose 1-dehydrogenase	34	0.05	159	3074	1137	1586	3229	3732	3284	0.05	2	0.05	37	1	0.05	0.05	0.05	3
1.13.12.4	Lactate 2-monooxygenase	34	0.05	159	3074	1137	1586	3229	3732	3284	0.05	2	0.05	37	1	0.05	0.05	0.05	3
1.4.3.2	L-amino-acid oxidase	34	0.05	159	3074	1137	1586	3229	3732	3284	0.05	2	0.05	37	1	0.05	0.05	0.05	3
2.3.1.22	2-acylglycerol O-acyltransferase	34	0.05	159	3074	1137	1586	3229	3732	3284	0.05	2	0.05	37	1	0.05	0.05	0.05	3
3.1.3.8	3-phytase	34	0.05	159	3074	1137	1586	3229	3732	3284	0.05	2	0.05	37	1	0.05	0.05	0.05	3
3.8.1.2	(S)-2-haloacid dehalogenase	34	0.05	159	3074	1137	1586	3229	3732	3284	0.05	2	0.05	37	1	0.05	0.05	0.05	3
4.2.1.93	ATP-dependent NAD(P)H-hydrate dehydratase	34	0.05	159	3074	1137	1586	3229	3732	3284	0.05	2	0.05	37	1	0.05	0.05	0.05	3
5.1.3.15	Glucose-6-phosphate 1-epimerase	34	0.05	159	3074	1137	1586	3229	3732	3284	0.05	2	0.05	37	1	0.05	0.05	0.05	3
1.1.1.116	D-arabinose 1-dehydrogenase (NAD(+))	17	0.05	159	3074	1131	1561	3218	3731.5	3283.5	0.05	1	0.05	18.5	0.5	0.05	0.05	0.05	1.5
1.1.99.24	Hydroxyacid-oxoacid transhydrogenase	17	0.05	159	3074	1131	1561	3218	3731.5	3283.5	0.05	1	0.05	18.5	0.5	0.05	0.05	0.05	1.5
1.14.99.29	Deoxyhypusine monooxygenase	17	0.05	159	3074	1131	1561	3218	3731.5	3283.5	0.05	1	0.05	18.5	0.5	0.05	0.05	0.05	1.5
1.16.3.1	Ferroxidase	17	0.05	159	3074	1131	1561	3218	3731.5	3283.5	0.05	1	0.05	18.5	0.5	0.05	0.05	0.05	1.5
1.3.1.22	3-oxo-5-alpha-steroid 4-dehydrogenase (NADP(+))	17	0.05	159	3074	1131	1561	3218	3731.5	3283.5	0.05	1	0.05	18.5	0.5	0.05	0.05	0.05	1.5
1.3.99.12	2-methylacyl-CoA dehydrogenase	17	0.05	159	3074	1131	1561	3218	3731.5	3283.5	0.05	1	0.05	18.5	0.5	0.05	0.05	0.05	1.5
1.4.3.3	D-amino-acid oxidase	17	0.05	159	3074	1131	1561	3218	3731.5	3283.5	0.05	1	0.05	18.5	0.5	0.05	0.05	0.05	1.5
2.4.1.123	Inositol 3-alpha-galactosyltransferase	17	0.05	159	3074	1131	1561	3218	3731.5	3283.5	0.05	1	0.05	18.5	0.5	0.05	0.05	0.05	1.5
2.4.1.41	Polypeptide N-acetylgalactosaminyltransferase	17	0.05	159	3074	1131	1561	3218	3731.5	3283.5	0.05	1	0.05	18.5	0.5	0.05	0.05	0.05	1.5
2.6.1.7	Kynurenine--oxoglutarate transaminase	17	0.05	159	3074	1131	1561	3218	3731.5	3283.5	0.05	1	0.05	18.5	0.5	0.05	0.05	0.05	1.5
2.7.1.31	Glycerate 3-kinase	17	0.05	159	3074	1131	1561	3218	3731.5	3283.5	0.05	1	0.05	18.5	0.5	0.05	0.05	0.05	1.5
2.7.7.52	RNA uridylyltransferase	17	0.05	159	3074	1131	1561	3218	3731.5	3283.5	0.05	1	0.05	18.5	0.5	0.05	0.05	0.05	1.5
3.1.2.4	3-hydroxyisobutyryl-CoA hydrolase	17	0.05	159	3074	1131	1561	3218	3731.5	3283.5	0.05	1	0.05	18.5	0.5	0.05	0.05	0.05	1.5
3.1.31.1	Micrococcal nuclease	17	0.05	159	3074	1131	1561	3218	3731.5	3283.5	0.05	1	0.05	18.5	0.5	0.05	0.05	0.05	1.5
3.4.24.13	IgA-specific metalloendopeptidase	17	0.05	159	3074	1131	1561	3218	3731.5	3283.5	0.05	1	0.05	18.5	0.5	0.05	0.05	0.05	1.5
3.5.1.23	Ceramidase	17	0.05	159	3074	1131	1561	3218	3731.5	3283.5	0.05	1	0.05	18.5	0.5	0.05	0.05	0.05	1.5
4.1.3.30	Methylisocitrate lyase	17	0.05	159	3074	1131	1561	3218	3731.5	3283.5	0.05	1	0.05	18.5	0.5	0.05	0.05	0.05	1.5
1.1.1.133	dTDP-4-dehydrorhamnose reductase	0.05	0.05	159	3074	1125	1536	3207	3731	3283	0.05	0.05	0.05	0.05	0.05	0.05	0.05	0.05	0.05
1.1.1.17	Mannitol-1-phosphate 5-dehydrogenase	0.05	0.05	159	3074	1125	1536	3207	3731	3283	0.05	0.05	0.05	0.05	0.05	0.05	0.05	0.05	0.05
1.1.1.29	Glycerate dehydrogenase	0.05	0.05	159	3074	1125	1536	3207	3731	3283	0.05	0.05	0.05	0.05	0.05	0.05	0.05	0.05	0.05
1.1.3.20	Long-chain-alcohol oxidase	0.05	0.05	159	3074	1125	1536	3207	3731	3283	0.05	0.05	0.05	0.05	0.05	0.05	0.05	0.05	0.05
1.14.11.12	Gibberellin-44 dioxygenase	0.05	0.05	159	3074	1125	1536	3207	3731	3283	0.05	0.05	0.05	0.05	0.05	0.05	0.05	0.05	0.05
2.1.1.67	Thiopurine S-methyltransferase	0.05	0.05	159	3074	1125	1536	3207	3731	3283	0.05	0.05	0.05	0.05	0.05	0.05	0.05	0.05	0.05
2.4.1.4	Amylosucrase	0.05	0.05	159	3074	1125	1536	3207	3731	3283	0.05	0.05	0.05	0.05	0.05	0.05	0.05	0.05	0.05
2.4.1.82	Galactinol--sucrose galactosyltransferase	0.05	0.05	159	3074	1125	1536	3207	3731	3283	0.05	0.05	0.05	0.05	0.05	0.05	0.05	0.05	0.05
3.1.3.27	Phosphatidylglycerophosphatase	0.05	0.05	159	3074	1125	1536	3207	3731	3283	0.05	0.05	0.05	0.05	0.05	0.05	0.05	0.05	0.05
3.1.6.6	Choline-sulfatase	0.05	0.05	159	3074	1125	1536	3207	3731	3283	0.05	0.05	0.05	0.05	0.05	0.05	0.05	0.05	0.05
3.5.1.52	Peptide-N(4)-(N-acetyl-beta-glucosaminyl)asparagine amidase	0.05	0.05	159	3074	1125	1536	3207	3731	3283	0.05	0.05	0.05	0.05	0.05	0.05	0.05	0.05	0.05
3.6.1.21	ADP-sugar diphosphatase	0.05	0.05	159	3074	1125	1536	3207	3731	3283	0.05	0.05	0.05	0.05	0.05	0.05	0.05	0.05	0.05
3.8.1.5	Haloalkane dehalogenase	0.05	0.05	159	3074	1125	1536	3207	3731	3283	0.05	0.05	0.05	0.05	0.05	0.05	0.05	0.05	0.05
4.3.2.3	Ureidoglycolate lyase	0.05	0.05	159	3074	1125	1536	3207	3731	3283	0.05	0.05	0.05	0.05	0.05	0.05	0.05	0.05	0.05
5.3.1.13	Arabinose-5-phosphate isomerase	0.05	0.05	159	3074	1125	1536	3207	3731	3283	0.05	0.05	0.05	0.05	0.05	0.05	0.05	0.05	0.05
5.3.99.3	Prostaglandin-E synthase	0.05	0.05	159	3074	1125	1536	3207	3731	3283	0.05	0.05	0.05	0.05	0.05	0.05	0.05	0.05	0.05
1.11.1.11	L-ascorbate peroxidase	787	3380	1873	207	1014	300	427	479	376	244	238	236	346	217	363	784	135	110
2.3.1.128	Ribosomal-protein-alanine N-acetyltransferase	1420	0.05	565	259	538	856	365	248	366	669	578	623	753	159	120	39	3	425
2.3.1.35	Glutamate N-acetyltransferase	1189	0.05	556	158	360	760	256	175	280	669	578	623	747	117	113	35	0.05	419
2.5.1.22	Spermine synthase	1189	0.05	556	158	360	760	256	175	280	669	578	623	747	117	113	35	0.05	419
1.1.1.79	Glyoxylate reductase (NADP(+))	229	240	348	86	91	82	777	334	384	1175	1129	1128	438	95	135	123	68	59
5.2.1.2	Maleylacetoacetate isomerase	234	240	198	61	101	188	811	251.5	331.5	1174	1134	1128	473.5	62.5	87	96	68	14.5
2.6.1.5	Tyrosine transaminase	166	240	198	61	77	88	767	249.5	329.5	1174	1130	1128	399.5	60.5	87	96	68	8.5
1.1.1.27	L-lactate dehydrogenase	149	240	198	61	71	63	756	249	329	1174	1129	1128	381	60	87	96	68	7
1.14.16.1	Phenylalanine 4-monooxygenase	149	240	198	61	71	63	756	249	329	1174	1129	1128	381	60	87	96	68	7
2.1.1.13	Methionine synthase	149	240	198	61	71	63	756	249	329	1174	1129	1128	381	60	87	96	68	7
2.4.2.12	Nicotinamide phosphoribosyltransferase	149	240	198	61	71	63	756	249	329	1174	1129	1128	381	60	87	96	68	7
2.4.2.8	Hypoxanthine phosphoribosyltransferase	149	240	198	61	71	63	756	249	329	1174	1129	1128	381	60	87	96	68	7
2.5.1.17	Cob(I)yrinic acid a,c-diamide adenosyltransferase	149	240	198	61	71	63	756	249	329	1174	1129	1128	381	60	87	96	68	7
2.7.4.14	UMP/CMP kinase	149	240	198	61	71	63	756	249	329	1174	1129	1128	381	60	87	96	68	7
3.1.3.62	Multiple inositol-polyphosphate phosphatase	149	240	198	61	71	63	756	249	329	1174	1129	1128	381	60	87	96	68	7
3.4.21.83	Oligopeptidase B	149	240	198	61	71	63	756	249	329	1174	1129	1128	381	60	87	96	68	7
3.4.24.15	Thimet oligopeptidase	149	240	198	61	71	63	756	249	329	1174	1129	1128	381	60	87	96	68	7
3.5.1.14	N-acyl-aliphatic-L-amino acid amidohydrolase	149	240	198	61	71	63	756	249	329	1174	1129	1128	381	60	87	96	68	7
4.1.1.9	Malonyl-CoA decarboxylase	149	240	198	61	71	63	756	249	329	1174	1129	1128	381	60	87	96	68	7
5.1.99.1	Methylmalonyl-CoA epimerase	149	240	198	61	71	63	756	249	329	1174	1129	1128	381	60	87	96	68	7
5.4.99.2	Methylmalonyl-CoA mutase	149	240	198	61	71	63	756	249	329	1174	1129	1128	381	60	87	96	68	7
1.1.1.18	Inositol 2-dehydrogenase	1405	0.05	65	618	1119	576	671	450	520	0.05	0.05	0.05	37	154	47	54	18	47
4.1.2.17	L-fuculose-phosphate aldolase	1023	0.05	197	441	783	403	474	389	403	1	0.05	0.05	82	168	81	73	12	87
3.5.2.6	Beta-lactamase	339	0.05	611	112	131	76	101	352	224	4	0.05	0.05	229	168	197	138	0.05	219
2.3.1.79	Maltose O-acetyltransferase	481	0.05	29	214	407	192	235	158	176	0.05	0.05	0.05	13	70	19	38	6	23
1.14.12.3	Benzene 1,2-dioxygenase	462	0.05	18	202	356	192	218	146	172	0.05	0.05	0.05	12	63	14	8	6	12
1.1.1.93	Tartrate dehydrogenase	462	0.05	18	202	356	192	218	146	172	0.05	0.05	0.05	12	42	14	8	6	12
1.3.1.45	2'-hydroxyisoflavone reductase	462	0.05	18	202	356	192	218	146	172	0.05	0.05	0.05	12	42	14	8	6	12
2.1.1.76	Quercetin 3-O-methyltransferase	462	0.05	18	202	356	192	218	146	172	0.05	0.05	0.05	12	42	14	8	6	12
3.2.1.31	Beta-glucuronidase	462	0.05	18	202	356	192	218	146	172	0.05	0.05	0.05	12	42	14	8	6	12
1.1.1.28	D-lactate dehydrogenase	311	0.05	159	126	198	115	130	158	141	1	0.05	0.05	63	56	55	31	3	58
2.4.1.207	Xyloglucan:xyloglucosyl transferase	248	0.05	171	101	456	121	120	73.5	86.5	0.05	1	0.05	24.5	42.5	7	4	3	7.5
3.4.16.2	Lysosomal Pro-Xaa carboxypeptidase	231	0.05	171	101	450	96	109	73	86	0.05	0.05	0.05	6	21	7	4	3	6
1.14.13.11	Trans-cinnamate 4-monooxygenase	160	0.05	300	50	40	38	42	170	110	2	0.05	0.05	114	70	96	54	0.05	104
1.11.1.7	Peroxidase	248	0.05	9	101	184	121	120	73.5	86.5	0.05	1	0.05	24.5	21.5	7	4	3	7.5
1.1.3.6	Cholesterol oxidase	231	0.05	9	101	178	96	109	73	86	0.05	0.05	0.05	6	42	7	4	3	6
2.7.6.3	2-amino-4-hydroxy-6-hydroxymethyldihydropteridine diphosphokinase	231	0.05	9	101	178	96	109	73	86	0.05	0.05	0.05	6	42	7	4	3	6
2.3.1.20	Diacylglycerol O-acyltransferase	231	0.05	9	101	178	96	109	73	86	0.05	0.05	0.05	6	21	7	4	3	6
2.7.3.3	Arginine kinase	231	0.05	9	101	178	96	109	73	86	0.05	0.05	0.05	6	21	7	4	3	6
3.1.3.67	Phosphatidylinositol-3,4,5-trisphosphate 3-phosphatase	231	0.05	9	101	178	96	109	73	86	0.05	0.05	0.05	6	21	7	4	3	6
3.1.6.14	N-acetylglucosamine-6-sulfatase	231	0.05	9	101	178	96	109	73	86	0.05	0.05	0.05	6	21	7	4	3	6
3.1.6.8	Cerebroside-sulfatase	231	0.05	9	101	178	96	109	73	86	0.05	0.05	0.05	6	21	7	4	3	6
3.6.3.10	Hydrogen/potassium-exchanging ATPase	231	0.05	9	101	178	96	109	73	86	0.05	0.05	0.05	6	21	7	4	3	6
4.3.1.3	Histidine ammonia-lyase	231	0.05	9	101	178	96	109	73	86	0.05	0.05	0.05	6	21	7	4	3	6
4.2.2.2	Pectate lyase	170	0.05	0.05	0.05	60	250	110	5	5	0.05	10	0.05	185	5	0.05	0.05	0.05	15
3.5.1.9	Arylformamidase	51	0.05	162	0.05	290	75	33	1.5	1.5	0.05	3	0.05	55.5	1.5	0.05	0.05	0.05	4.5
2.3.1.21	Carnitine O-palmitoyltransferase	80	0.05	150	25	20	19	21	85	55	1	0.05	0.05	57	35	48	27	0.05	52
1.1.1.156	Glycerol 2-dehydrogenase (NADP(+))	136	0.05	0.05	0.05	48	200	88	4	4	0.05	8	0.05	148	4	0.05	0.05	0.05	12
3.2.1.8	Endo-1,4-beta-xylanase	119	0.05	0.05	0.05	42	175	77	3.5	3.5	0.05	7	0.05	129.5	3.5	0.05	0.05	0.05	10.5
2.7.7.3	Pantetheine-phosphate adenylyltransferase	17	0.05	162	0.05	278	25	11	0.5	0.5	0.05	1	0.05	18.5	0.5	0.05	0.05	0.05	1.5
2.4.1.14	Sucrose-phosphate synthase	0.05	0.05	162	0.05	272	0.05	0.05	0.05	0.05	0.05	0.05	0.05	0.05	21	0.05	0.05	0.05	0.05
1.1.1.6	Glycerol dehydrogenase	0.05	0.05	162	0.05	272	0.05	0.05	0.05	0.05	0.05	0.05	0.05	0.05	0.05	0.05	0.05	0.05	0.05
3.4.23.4	Chymosin	0.05	0.05	162	0.05	272	0.05	0.05	0.05	0.05	0.05	0.05	0.05	0.05	0.05	0.05	0.05	0.05	0.05
1.1.3.9	Galactose oxidase	68	0.05	0.05	0.05	24	100	44	2	2	0.05	4	0.05	74	2	0.05	0.05	0.05	6
1.14.99.1	Prostaglandin-endoperoxide synthase	68	0.05	0.05	0.05	24	100	44	2	2	0.05	4	0.05	74	2	0.05	0.05	0.05	6
3.2.1.78	Mannan endo-1,4-beta-mannosidase	68	0.05	0.05	0.05	24	100	44	2	2	0.05	4	0.05	74	2	0.05	0.05	0.05	6
1.1.99.18	Cellobiose dehydrogenase (acceptor)	51	0.05	0.05	0.05	18	75	33	1.5	1.5	0.05	3	0.05	55.5	1.5	0.05	0.05	0.05	4.5
1.13.11.34	Arachidonate 5-lipoxygenase	51	0.05	0.05	0.05	18	75	33	1.5	1.5	0.05	3	0.05	55.5	1.5	0.05	0.05	0.05	4.5
1.6.5.2	NAD(P)H dehydrogenase (quinone)	51	0.05	0.05	0.05	18	75	33	1.5	1.5	0.05	3	0.05	55.5	1.5	0.05	0.05	0.05	4.5
2.1.1.60	Calmodulin-lysine N-methyltransferase	51	0.05	0.05	0.05	18	75	33	1.5	1.5	0.05	3	0.05	55.5	1.5	0.05	0.05	0.05	4.5
3.1.27.3	Ribonuclease T(1)	51	0.05	0.05	0.05	18	75	33	1.5	1.5	0.05	3	0.05	55.5	1.5	0.05	0.05	0.05	4.5
3.2.1.37	Xylan 1,4-beta-xylosidase	51	0.05	0.05	0.05	18	75	33	1.5	1.5	0.05	3	0.05	55.5	1.5	0.05	0.05	0.05	4.5
3.4.24.20	Peptidyl-Lys metalloendopeptidase	51	0.05	0.05	0.05	18	75	33	1.5	1.5	0.05	3	0.05	55.5	1.5	0.05	0.05	0.05	4.5
4.2.1.66	Cyanide hydratase	51	0.05	0.05	0.05	18	75	33	1.5	1.5	0.05	3	0.05	55.5	1.5	0.05	0.05	0.05	4.5
2.1.1.4	Acetylserotonin O-methyltransferase	34	0.05	0.05	0.05	12	50	22	1	1	0.05	2	0.05	37	1	0.05	0.05	0.05	3
3.1.4.37	2',3'-cyclic-nucleotide 3'-phosphodiesterase	34	0.05	0.05	0.05	12	50	22	1	1	0.05	2	0.05	37	1	0.05	0.05	0.05	3
3.2.1.132	Chitosanase	34	0.05	0.05	0.05	12	50	22	1	1	0.05	2	0.05	37	1	0.05	0.05	0.05	3
3.2.1.143	Poly(ADP-ribose) glycohydrolase	34	0.05	0.05	0.05	12	50	22	1	1	0.05	2	0.05	37	1	0.05	0.05	0.05	3
3.2.1.91	Cellulose 1,4-beta-cellobiosidase (non-reducing end)	34	0.05	0.05	0.05	12	50	22	1	1	0.05	2	0.05	37	1	0.05	0.05	0.05	3
4.1.1.46	o-pyrocatechuate decarboxylase	34	0.05	0.05	0.05	12	50	22	1	1	0.05	2	0.05	37	1	0.05	0.05	0.05	3
5.3.1.23	S-methyl-5-thioribose-1-phosphate isomerase	34	0.05	0.05	0.05	12	50	22	1	1	0.05	2	0.05	37	1	0.05	0.05	0.05	3
1.1.1.10	L-xylulose reductase	17	0.05	0.05	0.05	6	25	11	0.5	0.5	0.05	1	0.05	18.5	0.5	0.05	0.05	0.05	1.5
1.1.1.216	Farnesol dehydrogenase	17	0.05	0.05	0.05	6	25	11	0.5	0.5	0.05	1	0.05	18.5	0.5	0.05	0.05	0.05	1.5
1.1.99.2	L-2-hydroxyglutarate dehydrogenase	17	0.05	0.05	0.05	6	25	11	0.5	0.5	0.05	1	0.05	18.5	0.5	0.05	0.05	0.05	1.5
1.14.11.15	Gibberellin 3-beta-dioxygenase	17	0.05	0.05	0.05	6	25	11	0.5	0.5	0.05	1	0.05	18.5	0.5	0.05	0.05	0.05	1.5
1.2.1.44	Cinnamoyl-CoA reductase	17	0.05	0.05	0.05	6	25	11	0.5	0.5	0.05	1	0.05	18.5	0.5	0.05	0.05	0.05	1.5
2.1.1.103	Phosphoethanolamine N-methyltransferase	17	0.05	0.05	0.05	6	25	11	0.5	0.5	0.05	1	0.05	18.5	0.5	0.05	0.05	0.05	1.5
2.3.1.30	Serine O-acetyltransferase	17	0.05	0.05	0.05	6	25	11	0.5	0.5	0.05	1	0.05	18.5	0.5	0.05	0.05	0.05	1.5
2.3.2.4	Gamma-glutamylcyclotransferase	17	0.05	0.05	0.05	6	25	11	0.5	0.5	0.05	1	0.05	18.5	0.5	0.05	0.05	0.05	1.5
2.4.1.144	Beta-1,4-mannosyl-glycoprotein 4-beta-N-acetylglucosaminyltransferase	17	0.05	0.05	0.05	6	25	11	0.5	0.5	0.05	1	0.05	18.5	0.5	0.05	0.05	0.05	1.5
2.4.1.50	Procollagen galactosyltransferase	17	0.05	0.05	0.05	6	25	11	0.5	0.5	0.05	1	0.05	18.5	0.5	0.05	0.05	0.05	1.5
2.7.1.46	L-arabinokinase	17	0.05	0.05	0.05	6	25	11	0.5	0.5	0.05	1	0.05	18.5	0.5	0.05	0.05	0.05	1.5
3.1.1.72	Acetylxylan esterase	17	0.05	0.05	0.05	6	25	11	0.5	0.5	0.05	1	0.05	18.5	0.5	0.05	0.05	0.05	1.5
3.2.1.96	Mannosyl-glycoprotein endo-beta-N-acetylglucosaminidase	17	0.05	0.05	0.05	6	25	11	0.5	0.5	0.05	1	0.05	18.5	0.5	0.05	0.05	0.05	1.5
3.4.19.5	Beta-aspartyl-peptidase	17	0.05	0.05	0.05	6	25	11	0.5	0.5	0.05	1	0.05	18.5	0.5	0.05	0.05	0.05	1.5
3.5.1.53	N-carbamoylputrescine amidase	17	0.05	0.05	0.05	6	25	11	0.5	0.5	0.05	1	0.05	18.5	0.5	0.05	0.05	0.05	1.5
3.6.3.25	Sulfate-transporting ATPase	17	0.05	0.05	0.05	6	25	11	0.5	0.5	0.05	1	0.05	18.5	0.5	0.05	0.05	0.05	1.5
3.6.3.27	Phosphate-transporting ATPase	17	0.05	0.05	0.05	6	25	11	0.5	0.5	0.05	1	0.05	18.5	0.5	0.05	0.05	0.05	1.5
4.2.1.68	L-fuconate dehydratase	17	0.05	0.05	0.05	6	25	11	0.5	0.5	0.05	1	0.05	18.5	0.5	0.05	0.05	0.05	1.5
4.2.1.77	Trans-L-3-hydroxyproline dehydratase	17	0.05	0.05	0.05	6	25	11	0.5	0.5	0.05	1	0.05	18.5	0.5	0.05	0.05	0.05	1.5
5.1.99.3	Allantoin racemase	17	0.05	0.05	0.05	6	25	11	0.5	0.5	0.05	1	0.05	18.5	0.5	0.05	0.05	0.05	1.5
6.2.1.2	Butyrate--CoA ligase	17	0.05	0.05	0.05	6	25	11	0.5	0.5	0.05	1	0.05	18.5	0.5	0.05	0.05	0.05	1.5
2.5.1.32	15-cis-phytoene synthase	0.05	0.05	0.05	0.05	0.05	0.05	0.05	0.05	0.05	0.05	0.05	0.05	0.05	42	0.05	0.05	0.05	0.05
2.4.1.56	Lipopolysaccharide N-acetylglucosaminyltransferase	0.05	0.05	0.05	0.05	0.05	0.05	0.05	0.05	0.05	0.05	0.05	0.05	0.05	21	0.05	0.05	0.05	0.05
2.5.1.29	Geranylgeranyl diphosphate synthase	0.05	0.05	0.05	0.05	0.05	0.05	0.05	0.05	0.05	0.05	0.05	0.05	0.05	21	0.05	0.05	0.05	0.05
2.6.1.64	Glutamine--phenylpyruvate transaminase	0.05	0.05	0.05	0.05	0.05	0.05	0.05	0.05	0.05	0.05	0.05	0.05	0.05	21	0.05	0.05	0.05	0.05
3.1.21.3	Type I site-specific deoxyribonuclease	0.05	0.05	0.05	0.05	0.05	0.05	0.05	0.05	0.05	0.05	0.05	0.05	0.05	21	0.05	0.05	0.05	0.05
3.2.2.20	DNA-3-methyladenine glycosylase I	0.05	0.05	0.05	0.05	0.05	0.05	0.05	0.05	0.05	0.05	0.05	0.05	0.05	21	0.05	0.05	0.05	0.05
3.4.14.11	Xaa-Pro dipeptidyl-peptidase	0.05	0.05	0.05	0.05	0.05	0.05	0.05	0.05	0.05	0.05	0.05	0.05	0.05	21	0.05	0.05	0.05	0.05
3.4.22.34	Legumain	0.05	0.05	0.05	0.05	0.05	0.05	0.05	0.05	0.05	0.05	0.05	0.05	0.05	21	0.05	0.05	0.05	0.05
3.6.1.8	ATP diphosphatase	0.05	0.05	0.05	0.05	0.05	0.05	0.05	0.05	0.05	0.05	0.05	0.05	0.05	21	0.05	0.05	0.05	0.05
